# Supplementary material for: Nutritional status of primary school children and their caregiver’s knowledge on malnutrition in rural and urban communities of Ekiti State, Southwest Nigeria
Source: PLoS One. 2024 May 13;19(5):e0303492. doi: 10.1371/journal.pone.0303492 (PMC11090363; doi:10.1371/journal.pone.0303492)
Supplement: S1 File — (XLSX) [file pone.0303492.s001.xlsx]

## Sheet: Dr sanni Nutri SPSS PLOS Clean
SN	Location	Age	Sex	Birth order of child	Religion	State of Origin	School type	Class	Caregiver's relationship to the child	Relationship_caregiver	Relationship.caregiver_grp2	Caregiver's highest educational level	Caregiver's employment status	Caregiver's employment status	Household head highest educational level	Household.head_education	Household.head_employment	Household.head_income	Household.head.income_group	Household head employment status (if different from caregiver)	Household Head (if different from caregiver) Average income/month (Naira)	Income.head.household_grp	Dairy product=milk,cheese,yoghurt	Carbohydrate-rich foods=cereals, grains, tubers- (rice, guinea corn, maize, yam, potatoes, plantain, wheat, sorghum, millet, cassava- {Fufu, Yam, Amala, Eba, Bread, Cornflakes, Infant cereal, Golden Morn, Noodles, Rice, Cold pap, Enriched pap, Pap}	Animal proteins=Poultry, Egg, Fish, Fresh Meat, Organ meat	Plant proteins= dal/beans, nuts, lentils, soya beans	Oil/fat=butter, palm oil, vegetable oil, groundnut oil.	Vitamin A-rich fruits and vegetables=carrots, greens, mango, pawpaw	Other fruits/vegetables/juice.= banana, oranges, guava, apples	How often do your child had breakfast at home in the last 7 days	How often do your child had lunch at home in the last 7days	How often do your child had supper at home in the last 7days	For child not taking breakfast, lunch and dinner at home always, give reason for missed meal	Have you heard about malnutrition before	If yes, what is the source of the information	Deficiency in intake of food and other nutrients	Excessive intake of food and other nutrients	Excessive consumption of junk and processed food	Hereditary or runs in the family	Regular weight check	Regular height check	Regular eye check	Regular temperature check	Poor child growth and development	Learning disability and poor school performance	Ridicule and poor relationship with friends	Predisposition to diabetes, hypertension and other chronic diseases	Predisposition to infections like diarrhea, measles, tuberculosis etc	Regular intake of balanced diet
309	Rural	5	Male	Fourth	Christian	ANAMBRA	Public School	PRY 2	Father	Father	1	Tertiary	Civil Servant	Civil Servant	Tertiary	#NULL!	#NULL!	#NULL!	#NULL!		#NULL!	>18000 - 30000	No	Yes	Yes	Yes	Yes	Yes	Yes	Always	Always	Always		Yes	Radio	Yes	Yes	Yes	Yes	Yes	Yes	Yes	Yes	Yes	Yes	Yes	Yes	Yes	Yes
409	Rural	5	Female	Fifth	Christian	BENUE	Public School	PRY 2	Mother	Mother	2	Primary	Farming	Farming	Primary	Primary	Farming	40000	> 30000	Farming	40000	> 30000	No	Yes	No	No	Yes	Yes	No	Always	Always	Always		Yes	Community Extension Workers	Yes	No	No	No	Yes	No	No	No	Yes	Yes	Yes	Yes	Yes	Yes
180	Urban	5	Female	Fourth	Christian	EKITI	Public School	PRY 1	Mother	Mother	2	Tertiary	Civil Servant	Civil Servant	Tertiary	Tertiary	Civil Servant/ Professional	70000	> 30000	Civil Servant	70000	> 30000	Yes	Yes	Yes	Yes	Yes	Yes	Yes	Always	Always	Always		Yes	Nurses	Yes	No	No	No	Yes	No	No	No	Yes	Yes	Yes	Yes	Yes	Yes
623	Urban	5	Female	Fourth	Christian	EKITI	Public School	PRY 1	Mother	Mother	2	Tertiary	Civil Servant	Civil Servant	Tertiary	Tertiary	Civil Servant/ Professional	70000	> 30000	Civil Servant	70000	> 30000	Yes	Yes	Yes	Yes	Yes	Yes	Yes	Always	Always	Always		Yes	Nurses	Yes	Yes	Yes	Yes	Yes	Yes	Yes	Yes	Yes	Yes	Yes	Yes	Yes	Yes
195	Urban	5	Male	Third	Christian	EKITI	Private School	PRY 1	Mother	Mother	2	Tertiary	Civil Servant	Civil Servant	Tertiary	Tertiary	Civil Servant/ Professional	50000	> 30000	Civil Servant	50000	> 30000	Yes	Yes	Yes	Yes	Yes	Yes	Yes	Always	Sometimes	Always	LATENESS FROM SCHOOL	Yes	Nurses	Yes	Yes	Yes	No	Yes	No	No	No	Yes	Yes	Yes	Yes	Yes	Yes
624	Urban	5	Male	Third	Christian	EKITI	Private School	PRY 1	Mother	Mother	2	Tertiary	Civil Servant	Civil Servant	Tertiary	Tertiary	Civil Servant/ Professional	50000	> 30000	Civil Servant	50000	> 30000	Yes	Yes	Yes	Yes	Yes	Yes	Yes	Always	Sometimes	Always	LATENESS FROM SCHOOL	Yes	Nurses	No	No	No	No	No	No	No	No	No	No	No	No	No	No
362	Rural	5	Female	Fourth	Christian	EKITI	Public School	PRY 1	Mother	Mother	2	Tertiary	Civil Servant	Civil Servant	Tertiary	Tertiary	Civil Servant/ Professional	70000	> 30000	Civil Servant	70000	> 30000	Yes	Yes	Yes	Yes	Yes	Yes	Yes	Always	Always	Always		Yes	Nurses	Yes	Yes	No	Yes	Yes	Yes	No	No	Yes	Yes	Yes	Yes	Yes	Yes
320	Rural	5	Male	Third	Christian	EKITI	Private School	PRY 1	Mother	Mother	2	Tertiary	Civil Servant	Civil Servant	Tertiary	Tertiary	Civil Servant/ Professional	50000	> 30000	Civil Servant	50000	> 30000	Yes	Yes	Yes	Yes	Yes	Yes	Yes	Always	Always	Always		Yes	Community Extension Workers	Yes	Yes	Yes	No	Yes	Yes	No	No	Yes	Yes	Yes	Yes	Yes	Yes
176	Urban	5	Male	Fourth	Christian	EKITI	Public School	PRY 1	Mother	Mother	2	Tertiary	Civil Servant	Civil Servant	Tertiary	Tertiary	Civil Servant/ Professional	50000	> 30000	Civil Servant	50000	> 30000	Yes	Yes	Yes	Yes	Yes	Yes	Yes	Always	Sometimes	Always		Yes	Nurses	Yes	Yes	Yes	Yes	Yes	Yes	Yes	Yes	Yes	Yes	Yes	Yes	Yes	Yes
621	Urban	5	Male	Fourth	Christian	EKITI	Public School	PRY 1	Mother	Mother	2	Tertiary	Civil Servant	Civil Servant	Tertiary	Tertiary	Civil Servant/ Professional	50000	> 30000	Civil Servant	50000	> 30000	Yes	Yes	Yes	Yes	Yes	Yes	Yes	Always	Sometimes	Always		Yes	Nurses	Yes	Yes	Yes	Yes	Yes	Yes	Yes	Yes	Yes	Yes	Yes	Yes	Yes	Yes
252	Rural	5	Male	First	Christian	EKITI	Public School	PRY 2	Father	Father	1	Secondary	Apprenticeship	Artisan	Secondary	#NULL!	#NULL!	#NULL!	#NULL!	Farming	10000	<.= 18000	Yes	Yes	Yes	No	No	No	No	Always	Always	Always		Yes	Community Extension Workers	Yes	Yes	No	No	Yes	Yes	No	No	Yes	Yes	Yes	Yes	Yes	Yes
358	Rural	5	Male	Fourth	Christian	EKITI	Public School	PRY 2	Mother	Mother	2	Tertiary	Civil Servant	Civil Servant	Tertiary	Tertiary	Civil Servant/ Professional	21000	>18000 - 30000	Civil Servant	21000	>18000 - 30000	Yes	Yes	Yes	Yes	Yes	Yes	Yes	Always	Sometimes	Always		Yes	Community Extension Workers	No	No	No	No	No	No	No	No	No	No	No	No	No	No
214	Urban	5	Male	First	Christian	EKITI	Private School	PRY 2	SISTER	Sister	3	Tertiary	STUDENT	Others	Tertiary	Tertiary	Civil Servant/ Professional	30000	>18000 - 30000	Civil Servant	30000	>18000 - 30000	Yes	Yes	Yes	Yes	Yes	Yes	Yes	Always	Always	Always		Yes	Radio	Yes	Yes	Yes	No	Yes	No	No	No	Yes	Yes	Yes	Yes	Yes	Yes
629	Urban	5	Male	First	Christian	EKITI	Private School	PRY 2	SISTER	Sister	3	Tertiary	STUDENT	Others	Tertiary	Tertiary	Civil Servant/ Professional	30000	>18000 - 30000	Civil Servant	30000	>18000 - 30000	Yes	Yes	Yes	Yes	Yes	Yes	Yes	Always	Always	Always		Yes	Radio	Yes	Yes	Yes	No	Yes	Yes	No	Yes	Yes	Yes	Yes	Yes	Yes	Yes
636	Urban	5	Male	First	Christian	EKITI	Private School	PRY 2	SISTER	Sister	3	Tertiary	STUDENT	Others	Tertiary	Tertiary	Civil Servant/ Professional	30000	>18000 - 30000	Civil Servant	30000	>18000 - 30000	Yes	Yes	Yes	Yes	Yes	Yes	Yes	Always	Always	Always		Yes	Radio	Yes	Yes	Yes	Yes	Yes	Yes	Yes	Yes	Yes	Yes	Yes	Yes	Yes	Yes
208	Urban	5	Female	Second	Christian	ONDO	Private School	PRY 1	Mother	Mother	2	Tertiary	Trading	Trading	Secondary	Secondary	Civil Servant/ Professional	40000	> 30000	Civil Servant	40000	> 30000	Yes	Yes	Yes	Yes	Yes	No	Yes	Always	Always	Always		Yes	Nurses	Yes	No	No	No	Yes	No	No	No	Yes	Yes	Yes	Yes	Yes	Yes
627	Urban	5	Female	Second	Christian	ONDO	Private School	PRY 1	Mother	Mother	2	Tertiary	Trading	Trading	Secondary	Secondary	Civil Servant/ Professional	40000	> 30000	Civil Servant	40000	> 30000	Yes	Yes	Yes	Yes	Yes	No	Yes	Always	Always	Always		Yes	Nurses	Yes	Yes	Yes	No	Yes	No	No	No	Yes	Yes	Yes	Yes	Yes	Yes
249	Urban	5	Male	Third	Christian	OSUN	Private School	PRY 1	SISTER	Sister	3	Secondary	Apprenticeship	Artisan	Secondary	Secondary	Civil Servant/ Professional	30000	>18000 - 30000	Civil Servant	30000	>18000 - 30000	No	Yes	Yes	Yes	Yes	No	No	Always	Always	Always		Yes	Television	Yes	No	No	No	Yes	No	No	No	Yes	Yes	Yes	Yes	Yes	Yes
5	Urban	5	Female	Third	Christian	EKITI	Private School	PRY 1	Father	Father	1	Tertiary	Civil Servant	Civil Servant	Tertiary	#NULL!	#NULL!	#NULL!	#NULL!	Civil Servant	150000	> 30000	Yes	Yes	Yes	Yes	Yes	Yes	Yes	Always	Always	Always		Yes	Doctors	Yes	No	No	No	Yes	No	No	No	Yes	Yes	Yes	Yes	Yes	Yes
210	Urban	5	Female	Second	Christian	EKITI	Private School	PRY 1	Mother	Mother	2	Tertiary	Trading	Trading	Tertiary	Tertiary	Civil Servant/ Professional	40000	> 30000	Civil Servant	40000	> 30000	Yes	Yes	Yes	Yes	Yes	No	Yes	Always	Always	Always		Yes	Nurses	Yes	Yes	Yes	Yes	Yes	Yes	Yes	Yes	Yes	Yes	Yes	Yes	Yes	Yes
628	Urban	5	Female	Second	Christian	EKITI	Private School	PRY 1	Mother	Mother	2	Tertiary	Trading	Trading	Tertiary	Tertiary	Civil Servant/ Professional	40000	> 30000	Civil Servant	40000	> 30000	Yes	Yes	Yes	Yes	Yes	No	Yes	Always	Always	Always		Yes	Nurses	Yes	Yes	Yes	Yes	Yes	Yes	No	No	Yes	Yes	Yes	Yes	No	Yes
199	Urban	5	Female	Third	Christian	EKITI	Private School	PRY 1	Mother	Mother	2	Tertiary	Civil Servant	Civil Servant	Tertiary	Tertiary	Civil Servant/ Professional	60000	> 30000	Civil Servant	60000	> 30000	No	Yes	Yes	No	Yes	No	Yes	Always	Always	Always		Yes	Nurses	Yes	Yes	Yes	Yes	Yes	Yes	Yes	Yes	Yes	Yes	Yes	Yes	Yes	Yes
626	Urban	5	Female	Third	Christian	EKITI	Private School	PRY 1	Mother	Mother	2	Tertiary	Civil Servant	Civil Servant	Tertiary	Tertiary	Civil Servant/ Professional	60000	> 30000	Civil Servant	60000	> 30000	No	Yes	Yes	No	Yes	No	Yes	Always	Always	Always		Yes	Nurses	Yes	Yes	Yes	No	Yes	Yes	Yes	Yes	Yes	Yes	Yes	Yes	Yes	Yes
217	Urban	5	Male	Third	Muslim	KOGI	Public School	PRY 1	Father	Father	1	Tertiary	Trading	Trading	Tertiary	#NULL!	#NULL!	#NULL!	#NULL!	Trading	30000	>18000 - 30000	Yes	Yes	Yes	Yes	Yes	Yes	Yes	Always	Not at all	Always		Yes	Television	Yes	Yes	Yes	Yes	Yes	Yes	Yes	Yes	Yes	Yes	Yes	Yes	Yes	Yes
330	Rural	5	Female	Third	Christian	EKITI	Private School	PRY 1	Father	Father	1	Tertiary	Civil Servant	Civil Servant	Tertiary	#NULL!	#NULL!	#NULL!	#NULL!	Civil Servant	45000	> 30000	Yes	Yes	Yes	Yes	Yes	Yes	Yes	Always	Always	Always		Yes	Community Extension Workers	Yes	No	Yes	No	Yes	Yes	Yes	No	Yes	Yes	Yes	Yes	Yes	Yes
324	Rural	5	Female	Third	Christian	ONDO	Private School	PRY 1	Mother	Mother	2	Tertiary	Civil Servant	Civil Servant	Tertiary	Tertiary	Civil Servant/ Professional	60000	> 30000	Civil Servant	60000	> 30000	No	Yes	Yes	No	Yes	No	Yes	Always	Always	Always		Yes	Nurses	Yes	Yes	Yes	Yes	Yes	Yes	Yes	Yes	Yes	Yes	Yes	Yes	Yes	Yes
242	Urban	5	Female	Second	Christian	EKITI	Private School	PRY 1	Mother	Mother	2	Tertiary	Trading	Trading	Tertiary	Tertiary	Trading	30000	>18000 - 30000	Trading	30000	>18000 - 30000	Yes	Yes	Yes	Yes	Yes	Yes	Yes	Always	Always	Always		Yes	Nurses	Yes	Yes	Yes	Yes	Yes	Yes	Yes	Yes	Yes	Yes	Yes	Yes	Yes	Yes
630	Urban	5	Female	Second	Christian	EKITI	Private School	PRY 1	Mother	Mother	2	Tertiary	Trading	Trading	Tertiary	Tertiary	Trading	30000	>18000 - 30000	Trading	30000	>18000 - 30000	Yes	Yes	Yes	Yes	Yes	Yes	Yes	Always	Always	Always		Yes	Nurses	Yes	No	Yes	No	Yes	Yes	Yes	Yes	Yes	Yes	Yes	Yes	Yes	Yes
637	Urban	5	Female	Second	Christian	EKITI	Private School	PRY 1	Mother	Mother	2	Tertiary	Trading	Trading	Tertiary	Tertiary	Trading	30000	>18000 - 30000	Trading	30000	>18000 - 30000	Yes	Yes	Yes	Yes	Yes	Yes	Yes	Always	Always	Always		Yes	Nurses	Yes	Yes	No	No	Yes	Yes	Yes	No	Yes	Yes	Yes	Yes	Yes	Yes
9	Urban	5	Female	Third	Christian	EKITI	Private School	PRY 1	Father	Father	1	Tertiary	Civil Servant	Civil Servant	Tertiary	#NULL!	#NULL!	#NULL!	#NULL!	Civil Servant	150000	> 30000	Yes	Yes	Yes	Yes	Yes	Yes	Yes	Always	Always	Always		Yes	Doctors	Yes	No	No	No	Yes	No	No	No	Yes	Yes	Yes	Yes	Yes	Yes
93	Urban	5	Female	Third	Christian	ONDO	Private School	PRY 1	Father	Father	1	Tertiary	Civil Servant	Civil Servant	Tertiary	#NULL!	#NULL!	#NULL!	#NULL!	Civil Servant	150000	> 30000	Yes	Yes	Yes	Yes	Yes	Yes	Yes	Always	Always	Always		Yes	Nurses	Yes	No	No	No	Yes	No	No	No	Yes	Yes	Yes	Yes	Yes	Yes
155	Urban	5	Male	First	Christian	EKITI	Public School	PRY 1	Father	Father	1	Secondary	Farming	Farming	Secondary	#NULL!	#NULL!	#NULL!	#NULL!	Farming	25000	>18000 - 30000	Yes	Yes	Yes	No	No	No	Yes	Always	Always	Always		Yes	Family Members	Yes	No	No	No	Yes	No	No	No	Yes	Yes	Yes	Yes	Yes	Yes
334	Rural	5	Female	Third	Christian	IMO	Private School	PRY 1	Father	Father	1	Tertiary	Civil Servant	Civil Servant	Tertiary	#NULL!	#NULL!	#NULL!	#NULL!	Civil Servant	15000	<.= 18000	Yes	Yes	Yes	Yes	Yes	Yes	Yes	Always	Always	Always		Yes	Doctors	Yes	Yes	Yes	No	Yes	Yes	Yes	No	Yes	Yes	Yes	Yes	Yes	Yes
175	Urban	5	Female	First	Muslim	OSUN	Public School	PRY 2	Mother	Mother	2	Tertiary	Trading	Trading	Tertiary	Tertiary	Trading	50000	> 30000	Trading	50000	> 30000	Yes	Yes	Yes	No	Yes	No	No	Always	Sometimes	Always	SHE ALWAYS TAKES LUNCH IN SCHOOL	Yes	Nurses	Yes	No	Yes	No	Yes	Yes	Yes	Yes	Yes	Yes	Yes	Yes	Yes	Yes
620	Urban	5	Female	First	Muslim	OSUN	Public School	PRY 2	Mother	Mother	2	Tertiary	Trading	Trading	Tertiary	Tertiary	Trading	50000	> 30000	Trading	50000	> 30000	Yes	Yes	Yes	No	Yes	No	No	Always	Sometimes	Always	SHE ALWAYS TAKES LUNCH IN SCHOOL	Yes	Nurses	Yes	No	Yes	No	Yes	Yes	Yes	Yes	Yes	Yes	Yes	Yes	Yes	Yes
177	Urban	5	Female	First	Christian	EKITI	Private School	PRY 1	Mother	Mother	2	Tertiary	Trading	Trading	Tertiary	Tertiary	Trading	50000	> 30000	Trading	50000	> 30000	Yes	Yes	Yes	No	Yes	No	No	Always	Sometimes	Always	SHE EAT LUNCH IN SCHOOL	Yes	Nurses	Yes	Yes	Yes	Yes	Yes	Yes	Yes	Yes	Yes	Yes	Yes	Yes	Yes	Yes
622	Urban	5	Female	First	Christian	EKITI	Private School	PRY 1	Mother	Mother	2	Tertiary	Trading	Trading	Tertiary	Tertiary	Trading	50000	> 30000	Trading	50000	> 30000	Yes	Yes	Yes	No	Yes	No	No	Always	Sometimes	Always	SHE EAT LUNCH IN SCHOOL	Yes	Nurses	Yes	Yes	Yes	Yes	Yes	Yes	Yes	Yes	Yes	Yes	Yes	Yes	Yes	Yes
126	Urban	5	Male	First	Christian	ENUGU	Private School	PRY 1	Mother	Mother	2	Secondary	Trading	Trading	Secondary	Secondary	Farming	20000	>18000 - 30000	Farming	20000	>18000 - 30000	Yes	Yes	Yes	Yes	Yes	Yes	No	Always	Always	Always		Yes	Radio	Yes	No	Yes	No	Yes	Yes	Yes	Yes	Yes	Yes	Yes	Yes	Yes	Yes
617	Urban	5	Male	First	Christian	ENUGU	Private School	PRY 1	Mother	Mother	2	Secondary	Trading	Trading	Secondary	Secondary	Farming	20000	>18000 - 30000	Farming	20000	>18000 - 30000	Yes	Yes	Yes	Yes	Yes	Yes	No	Always	Always	Always		Yes	Radio	Yes	No	No	No	Yes	No	No	No	Yes	Yes	Yes	Yes	Yes	Yes
243	Urban	5	Female	First	Christian	KWARA	Private School	PRY 1	Mother	Mother	2	Tertiary	Civil Servant	Civil Servant	Tertiary	Tertiary	Civil Servant/ Professional	50000	> 30000	Civil Servant	50000	> 30000	Yes	Yes	Yes	Yes	Yes	Yes	Yes	Always	Always	Always		Yes	Doctors	Yes	Yes	Yes	Yes	Yes	Yes	Yes	Yes	Yes	Yes	Yes	Yes	Yes	Yes
631	Urban	5	Female	First	Christian	KWARA	Private School	PRY 1	Mother	Mother	2	Tertiary	Civil Servant	Civil Servant	Tertiary	Tertiary	Civil Servant/ Professional	50000	> 30000	Civil Servant	50000	> 30000	Yes	Yes	Yes	Yes	Yes	Yes	Yes	Always	Always	Always		Yes	Doctors	Yes	Yes	Yes	Yes	Yes	Yes	Yes	Yes	Yes	Yes	Yes	Yes	Yes	Yes
638	Urban	5	Female	First	Christian	KWARA	Private School	PRY 1	Mother	Mother	2	Tertiary	Civil Servant	Civil Servant	Tertiary	Tertiary	Civil Servant/ Professional	50000	> 30000	Civil Servant	50000	> 30000	Yes	Yes	Yes	Yes	Yes	Yes	Yes	Always	Always	Always		Yes	Doctors	Yes	Yes	Yes	No	Yes	Yes	No	No	Yes	Yes	Yes	Yes	Yes	Yes
46	Urban	5	Male	First	Christian	EKITI	Private School	PRY 1	Father	Father	1	Tertiary	Civil Servant	Civil Servant	Tertiary	#NULL!	#NULL!	#NULL!	#NULL!	Civil Servant	50000	> 30000	Yes	Yes	Yes	Yes	Yes	Yes	No	Always	Always	Always		Yes	Internet/ Social Media	Yes	No	No	No	Yes	No	No	No	Yes	Yes	Yes	Yes	Yes	Yes
609	Urban	5	Male	First	Christian	EKITI	Private School	PRY 1	Father	Father	1	Tertiary	Civil Servant	Civil Servant	Tertiary	#NULL!	#NULL!	#NULL!	#NULL!	Civil Servant	50000	> 30000	Yes	Yes	Yes	Yes	Yes	Yes	No	Always	Always	Always		Yes	Internet/ Social Media	Yes	No	No	No	Yes	No	No	No	Yes	Yes	Yes	Yes	Yes	Yes
246	Urban	5	Male	Second	Christian	EKITI	Private School	PRY 1	Mother	Mother	2	Secondary	Trading	Trading	Secondary	Secondary	Artisan	30000	>18000 - 30000	Apprenticeship	30000	>18000 - 30000	No	Yes	Yes	Yes	Yes	No	No	Always	Always	Always		Yes	Radio	Yes	Yes	Yes	No	Yes	Yes	No	No	Yes	Yes	Yes	Yes	Yes	Yes
634	Urban	5	Male	Second	Christian	EKITI	Private School	PRY 1	Mother	Mother	2	Secondary	Trading	Trading	Secondary	Secondary	Artisan	30000	>18000 - 30000	Apprenticeship	30000	>18000 - 30000	No	Yes	Yes	Yes	Yes	No	No	Always	Always	Always		Yes	Radio	Yes	Yes	Yes	Yes	Yes	Yes	Yes	Yes	Yes	Yes	Yes	Yes	Yes	Yes
10	Urban	5	Female	Second	Christian	EKITI	Private School	PRY 2	Mother	Mother	2	Tertiary	Civil Servant	Civil Servant	Tertiary	Tertiary	Civil Servant/ Professional	60000	> 30000	Civil Servant	60000	> 30000	Yes	Yes	Yes	No	Yes	No	Yes	Always	Always	Always		Yes	Nurses	Yes	No	No	No	Yes	No	No	No	Yes	Yes	Yes	Yes	Yes	Yes
245	Urban	5	Female	First	Christian	KOGI	Private School	PRY 1	Mother	Mother	2	Tertiary	SELF EMPLOYMENT	Others	Tertiary	Tertiary	Artisan	30000	>18000 - 30000	SELF EMPLOYMENT	30000	>18000 - 30000	Yes	Yes	Yes	Yes	Yes	No	No	Always	Always	Always		Yes	Doctors	Yes	Yes	No	No	Yes	Yes	Yes	No	Yes	Yes	Yes	Yes	Yes	Yes
633	Urban	5	Female	First	Christian	KOGI	Private School	PRY 1	Mother	Mother	2	Tertiary	SELF EMPLOYMENT	Others	Tertiary	Tertiary	Artisan	30000	>18000 - 30000	SELF EMPLOYMENT	30000	>18000 - 30000	Yes	Yes	Yes	Yes	Yes	No	No	Always	Always	Always		Yes	Doctors	Yes	Yes	Yes	Yes	Yes	Yes	Yes	Yes	Yes	Yes	Yes	Yes	Yes	Yes
640	Urban	5	Female	First	Christian	KOGI	Private School	PRY 1	Mother	Mother	2	Tertiary	SELF EMPLOYMENT	Others	Tertiary	Tertiary	Artisan	30000	>18000 - 30000	SELF EMPLOYMENT	30000	>18000 - 30000	Yes	Yes	Yes	Yes	Yes	No	No	Always	Always	Always		Yes	Doctors	Yes	Yes	Yes	No	Yes	Yes	Yes	No	Yes	Yes	Yes	Yes	Yes	Yes
247	Urban	5	Female	Second	Christian	EKITI	Private School	PRY 1	Mother	Mother	2	Secondary	Trading	Trading	Secondary	Secondary	Artisan	10000	<.= 18000	Apprenticeship	10000	<.= 18000	Yes	Yes	Yes	Yes	Yes	Yes	Yes	Always	Always	Always		Yes	Radio	Yes	Yes	Yes	No	Yes	Yes	Yes	Yes	Yes	Yes	No	Yes	No	Yes
635	Urban	5	Female	Second	Christian	EKITI	Private School	PRY 1	Mother	Mother	2	Secondary	Trading	Trading	Secondary	Secondary	Artisan	10000	<.= 18000	Apprenticeship	10000	<.= 18000	Yes	Yes	Yes	Yes	Yes	Yes	Yes	Always	Always	Always		Yes	Radio	Yes	Yes	Yes	Yes	Yes	Yes	Yes	Yes	Yes	Yes	Yes	Yes	Yes	Yes
344	Rural	5	Male	First	Muslim	OSUN	Private School	PRY 2	Mother	Mother	2	Secondary	Civil Servant	Civil Servant	Tertiary	Tertiary	Civil Servant/ Professional	30000	>18000 - 30000	Civil Servant	30000	>18000 - 30000	No	Yes	No	No	Yes	No	Yes	Always	Always	Always		Yes	Community Extension Workers	No	No	No	No	No	No	No	No	No	No	No	No	No	No
359	Rural	5	Female	First	Christian	EKITI	Private School	PRY 1	Mother	Mother	2	Tertiary	Trading	Trading	Tertiary	Tertiary	Trading	15000	<.= 18000	Trading	15000	<.= 18000	Yes	Yes	Yes	No	Yes	No	No	Always	Always	Always		Yes	Community Extension Workers	No	No	No	No	No	No	No	No	No	No	No	No	No	No
272	Rural	5	Male	First	Christian	EKITI	Private School	PRY 1	Father	Father	1	Tertiary	Civil Servant	Civil Servant	Tertiary	#NULL!	#NULL!	#NULL!	#NULL!	Civil Servant	50000	> 30000	Yes	Yes	Yes	Yes	Yes	Yes	No	Always	Always	Always		Yes	Radio	Yes	Yes	Yes	Yes	Yes	Yes	Yes	Yes	Yes	Yes	Yes	Yes	Yes	Yes
385	Rural	5	Male	First	Christian	EKITI	Private School	PRY 1	Father	Father	1	Tertiary	Civil Servant	Civil Servant	Tertiary	#NULL!	#NULL!	#NULL!	#NULL!	Civil Servant	50000	> 30000	Yes	Yes	Yes	Yes	Yes	Yes	No	Always	Always	Always		Yes	Radio	No	No	No	No	No	No	No	No	No	No	No	No	No	No
424	Rural	5	Male	First	Christian	OGUN	Private School	PRY 1	Father	Father	1	Tertiary	Civil Servant	Civil Servant	Tertiary	#NULL!	#NULL!	#NULL!	#NULL!	Civil Servant	50000	> 30000	Yes	Yes	Yes	Yes	Yes	Yes	No	Always	Always	Always		Yes	Radio	Yes	Yes	No	Yes	Yes	Yes	No	Yes	Yes	Yes	Yes	Yes	Yes	Yes
446	Rural	5	Male	First	Christian	OGUN	Private School	PRY 1	Father	Father	1	Tertiary	Civil Servant	Civil Servant	Tertiary	#NULL!	#NULL!	#NULL!	#NULL!	Civil Servant	50000	> 30000	Yes	Yes	Yes	Yes	Yes	Yes	No	Always	Always	Always		Yes	Radio	No	No	No	No	No	No	No	No	No	No	No	No	No	No
465	Rural	5	Male	First	Christian	OGUN	Private School	PRY 1	Father	Father	1	Tertiary	Civil Servant	Civil Servant	Tertiary	#NULL!	#NULL!	#NULL!	#NULL!	Civil Servant	50000	> 30000	Yes	Yes	Yes	Yes	Yes	Yes	No	Always	Always	Always		Yes	Radio	Yes	Yes	Yes	No	Yes	Yes	Yes	Yes	Yes	Yes	Yes	Yes	Yes	Yes
479	Rural	5	Male	First	Christian	OGUN	Private School	PRY 1	Father	Father	1	Tertiary	Civil Servant	Civil Servant	Tertiary	#NULL!	#NULL!	#NULL!	#NULL!	Civil Servant	50000	> 30000	Yes	Yes	Yes	Yes	Yes	Yes	No	Always	Always	Always		Yes	Radio	Yes	Yes	Yes	No	Yes	No	No	No	Yes	Yes	Yes	No	No	Yes
487	Rural	5	Male	First	Christian	EKITI	Private School	PRY 1	Father	Father	1	Tertiary	Civil Servant	Civil Servant	Tertiary	#NULL!	#NULL!	#NULL!	#NULL!	Civil Servant	50000	> 30000	Yes	Yes	Yes	Yes	Yes	Yes	No	Always	Always	Always		Yes	Radio	Yes	Yes	Yes	Yes	Yes	Yes	Yes	Yes	Yes	Yes	Yes	Yes	Yes	Yes
335	Rural	5	Female	Second	Christian	EKITI	Private School	PRY 2	Mother	Mother	2	Tertiary	Civil Servant	Civil Servant	Tertiary	Tertiary	Civil Servant/ Professional	60000	> 30000	Civil Servant	60000	> 30000	Yes	Yes	Yes	No	Yes	No	Yes	Always	Always	Always		Yes	Nurses	Yes	Yes	No	Yes	Yes	Yes	Yes	Yes	Yes	Yes	Yes	No	No	Yes
48	Urban	5	Male	Second	Christian	OSUN	Private School	PRY 2	Father	Father	1	Tertiary	Civil Servant	Civil Servant	Tertiary	#NULL!	#NULL!	#NULL!	#NULL!	Civil Servant	180000	> 30000	Yes	Yes	Yes	Yes	Yes	Yes	Yes	Always	Always	Always		Yes	Internet/ Social Media	Yes	No	Yes	No	Yes	Yes	Yes	Yes	Yes	Yes	Yes	Yes	Yes	Yes
610	Urban	5	Male	Second	Christian	OSUN	Private School	PRY 2	Father	Father	1	Tertiary	Civil Servant	Civil Servant	Tertiary	#NULL!	#NULL!	#NULL!	#NULL!	Civil Servant	180000	> 30000	Yes	Yes	Yes	Yes	Yes	Yes	Yes	Always	Always	Always		Yes	Internet/ Social Media	Yes	No	No	No	Yes	No	Yes	No	Yes	Yes	Yes	Yes	Yes	Yes
42	Urban	5	Male	First	Christian	EKITI	Private School	PRY 1	Mother	Mother	2	Secondary	Apprenticeship	Artisan	Tertiary	Tertiary	Artisan	20000	>18000 - 30000	Apprenticeship	20000	>18000 - 30000	Yes	Yes	Yes	Yes	Yes	Yes	Yes	Always	Always	Always		Yes	Nurses	Yes	No	No	No	Yes	No	No	No	Yes	Yes	Yes	Yes	Yes	Yes
21	Urban	5	Female	First	Christian	EKITI	Public School	PRY 1	Mother	Mother	2	Secondary	Apprenticeship	Artisan	Secondary	Secondary	Farming	10000	<.= 18000	Farming	10000	<.= 18000	No	Yes	Yes	Yes	Yes	Yes	Yes	Always	Always	Always		Yes	Community Extension Workers	Yes	Yes	Yes	Yes	Yes	Yes	No	No	Yes	Yes	Yes	Yes	No	Yes
200	Urban	5	Female	First	Christian	EKITI	Private School	PRY 1	Mother	Mother	2	Tertiary	Trading	Trading	Tertiary	Tertiary	Civil Servant/ Professional	30000	>18000 - 30000	Civil Servant	30000	>18000 - 30000	Yes	Yes	Yes	No	Yes	Yes	Yes	Always	Always	Always		Yes	Internet/ Social Media	Yes	Yes	Yes	Yes	Yes	Yes	Yes	Yes	Yes	Yes	Yes	Yes	Yes	Yes
182	Urban	5	Male	Second	Muslim	OSUN	Private School	PRY 2	Mother	Mother	2	Tertiary	Civil Servant	Civil Servant	Tertiary	Tertiary	Civil Servant/ Professional	80000	> 30000	Civil Servant	80000	> 30000	Yes	Yes	No	Yes	No	Yes	Yes	Sometimes	Always	Always		Yes	Community Extension Workers	Yes	No	No	No	Yes	No	No	No	Yes	Yes	Yes	Yes	Yes	Yes
212	Urban	5	Male	First	Christian	KOGI	Private School	PRY 1	Mother	Mother	2	Tertiary	Apprenticeship	Artisan	Tertiary	Tertiary	Civil Servant/ Professional	30000	>18000 - 30000	Civil Servant	30000	>18000 - 30000	No	Yes	Yes	Yes	Yes	Yes	No	Always	Always	Always		Yes	Internet/ Social Media	Yes	No	Yes	Yes	Yes	Yes	Yes	No	Yes	No	Yes	No	Yes	Yes
163	Urban	5	Female	Second	Christian	EKITI	Private School	PRY 2	Mother	Mother	2	Tertiary	Trading	Trading	Tertiary	Tertiary	Civil Servant/ Professional	70000	> 30000	Civil Servant	70000	> 30000	Yes	Yes	Yes	Yes	Yes	No	Yes	Always	Always	Always		Yes	Doctors	Yes	No	No	No	Yes	No	No	No	Yes	Yes	Yes	Yes	Yes	Yes
160	Urban	5	Male	Second	Christian	EKITI	Public School	PRY 3	Mother	Mother	2	Tertiary	Trading	Trading	Tertiary	Tertiary	Artisan	50000	> 30000	Apprenticeship	50000	> 30000	No	Yes	Yes	Yes	Yes	Yes	No	Always	Always	Always		Yes	Neighbour	Yes	No	No	No	Yes	No	No	No	Yes	Yes	Yes	Yes	Yes	Yes
618	Urban	5	Male	Second	Christian	EKITI	Public School	PRY 3	Mother	Mother	2	Tertiary	Trading	Trading	Tertiary	Tertiary	Artisan	50000	> 30000	Apprenticeship	50000	> 30000	No	Yes	Yes	Yes	Yes	Yes	No	Always	Always	Always		Yes	Neighbour	Yes	No	No	No	Yes	No	No	No	Yes	Yes	Yes	Yes	Yes	Yes
20	Urban	5	Male	First	Muslim	EKITI	Private School	PRY 3	Mother	Mother	2	Tertiary	Civil Servant	Civil Servant	Tertiary	Tertiary	Civil Servant/ Professional	50000	> 30000	Civil Servant	50000	> 30000	No	Yes	Yes	No	No	Yes	No	Always	Always	Always		Yes	Radio	Yes	Yes	Yes	No	Yes	No	No	No	Yes	Yes	Yes	Yes	Yes	Yes
311	Rural	5	Female	First	Muslim	EKITI	Public School	PRY 2	Mother	Mother	2	Primary	Apprenticeship	Artisan	None	None	Trading	60000	> 30000	Trading	60000	> 30000	No	Yes	No	No	Yes	Yes	No	Always	Always	Always		Yes	Nurses	Yes	Yes	Yes	No	Yes	Yes	No	No	Yes	Yes	Yes	Yes	Yes	Yes
256	Rural	5	Male	First	Muslim	KOGI	Private School	PRY 1	Father	Father	1	Secondary	Civil Servant	Civil Servant	Tertiary	#NULL!	#NULL!	#NULL!	#NULL!		#NULL!	>18000 - 30000	No	Yes	No	No	Yes	No	Yes	Always	Always	Always		Yes	Community Extension Workers	Yes	Yes	Yes	No	Yes	Yes	No	No	Yes	Yes	Yes	No	No	Yes
291	Rural	5	Male	First	Muslim	KOGI	Private School	PRY 1	Father	Father	1	Secondary	Civil Servant	Civil Servant	Tertiary	#NULL!	#NULL!	#NULL!	#NULL!		#NULL!	>18000 - 30000	No	Yes	No	No	Yes	No	Yes	Always	Always	Always		Yes	Community Extension Workers	No	No	No	No	No	No	No	No	No	No	No	No	No	No
431	Rural	5	Male	First	Muslim	KOGI	Private School	PRY 1	Father	Father	1	Secondary	Civil Servant	Civil Servant	Tertiary	#NULL!	#NULL!	#NULL!	#NULL!		#NULL!	>18000 - 30000	No	Yes	No	No	Yes	No	Yes	Always	Always	Always		Yes	Community Extension Workers	No	No	No	No	No	No	No	No	No	No	No	No	No	No
453	Rural	5	Male	First	Muslim	KOGI	Private School	PRY 1	Father	Father	1	Secondary	Civil Servant	Civil Servant	Tertiary	#NULL!	#NULL!	#NULL!	#NULL!		#NULL!	>18000 - 30000	No	Yes	No	No	Yes	No	Yes	Always	Always	Always		Yes	Community Extension Workers	No	No	No	No	No	No	No	No	No	No	No	No	No	No
314	Rural	5	Male	First	Muslim	KOGI	Private School	PRY 1	Mother	Mother	2	Secondary	Civil Servant	Civil Servant	Tertiary	Tertiary	Civil Servant/ Professional	35000	> 30000	Civil Servant	35000	> 30000	No	Yes	No	No	Yes	No	Yes	Always	Always	Always		Yes	Community Extension Workers	Yes	Yes	Yes	No	Yes	Yes	Yes	No	No	No	No	No	No	No
308	Rural	5	Female	Second	Christian	OSUN	Public School	PRY 2	Mother	Mother	2	Secondary	Trading	Trading	Tertiary	Tertiary	Civil Servant/ Professional	20000	>18000 - 30000	Civil Servant	20000	>18000 - 30000	No	Yes	No	Yes	No	No	Yes	Always	Always	Always		Yes	Community Extension Workers	Yes	Yes	Yes	Yes	Yes	Yes	No	Yes	Yes	Yes	Yes	Yes	Yes	Yes
268	Rural	5	Male	First	Christian	EKITI	Private School	PRY 1	Mother	Mother	2	Secondary	Apprenticeship	Artisan	Tertiary	Tertiary	Artisan	20000	>18000 - 30000	Apprenticeship	20000	>18000 - 30000	Yes	Yes	Yes	Yes	Yes	Yes	Yes	Always	Always	Always		Yes	Nurses	No	No	No	No	No	No	No	No	No	No	No	No	No	No
381	Rural	5	Male	First	Christian	EKITI	Private School	PRY 1	Mother	Mother	2	Secondary	Apprenticeship	Artisan	Tertiary	Tertiary	Artisan	20000	>18000 - 30000	Apprenticeship	20000	>18000 - 30000	Yes	Yes	Yes	Yes	Yes	Yes	Yes	Always	Always	Always		Yes	Nurses	Yes	Yes	No	No	Yes	Yes	Yes	No	Yes	Yes	No	No	Yes	Yes
420	Rural	5	Male	First	Christian	ONDO	Private School	PRY 1	Mother	Mother	2	Secondary	Apprenticeship	Artisan	Tertiary	Tertiary	Artisan	20000	>18000 - 30000	Apprenticeship	20000	>18000 - 30000	Yes	Yes	Yes	Yes	Yes	Yes	Yes	Always	Always	Always		Yes	Nurses	Yes	No	No	No	Yes	No	No	No	Yes	No	No	No	No	Yes
443	Rural	5	Male	First	Christian	EKITI	Private School	PRY 1	Mother	Mother	2	Secondary	Apprenticeship	Artisan	Tertiary	Tertiary	Artisan	20000	>18000 - 30000	Apprenticeship	20000	>18000 - 30000	Yes	Yes	Yes	Yes	Yes	Yes	Yes	Always	Always	Always		Yes	Nurses	No	No	No	No	No	No	No	No	No	No	No	No	No	No
462	Rural	5	Male	First	Christian	EKITI	Private School	PRY 1	Mother	Mother	2	Secondary	Apprenticeship	Artisan	Tertiary	Tertiary	Artisan	20000	>18000 - 30000	Apprenticeship	20000	>18000 - 30000	Yes	Yes	Yes	Yes	Yes	Yes	Yes	Always	Always	Always		Yes	Nurses	No	Yes	No	No	No	Yes	No	Yes	No	Yes	Yes	Yes	No	Yes
274	Rural	5	Female	First	Christian	EKITI	Public School	PRY 1	Mother	Mother	2	Secondary	Apprenticeship	Artisan	Secondary	Secondary	Farming	10000	<.= 18000	Farming	10000	<.= 18000	No	Yes	Yes	Yes	Yes	Yes	Yes	Always	Always	Always		Yes	Community Extension Workers	Yes	Yes	Yes	Yes	Yes	Yes	Yes	Yes	Yes	Yes	Yes	Yes	Yes	Yes
387	Rural	5	Female	First	Christian	EKITI	Public School	PRY 1	Mother	Mother	2	Secondary	Apprenticeship	Artisan	Secondary	Secondary	Farming	10000	<.= 18000	Farming	10000	<.= 18000	No	Yes	Yes	Yes	Yes	Yes	Yes	Always	Always	Always		Yes	Community Extension Workers	No	No	No	No	Yes	Yes	Yes	Yes	No	No	No	No	No	No
426	Rural	5	Female	First	Christian	BENUE	Public School	PRY 1	Mother	Mother	2	Secondary	Apprenticeship	Artisan	Secondary	Secondary	Farming	10000	<.= 18000	Farming	10000	<.= 18000	No	Yes	Yes	Yes	Yes	Yes	Yes	Always	Always	Always		Yes	Community Extension Workers	Yes	Yes	Yes	No	Yes	Yes	No	No	Yes	Yes	Yes	No	Yes	Yes
448	Rural	5	Female	First	Christian	BENUE	Public School	PRY 1	Mother	Mother	2	Secondary	Apprenticeship	Artisan	Secondary	Secondary	Farming	10000	<.= 18000	Farming	10000	<.= 18000	No	Yes	Yes	Yes	Yes	Yes	Yes	Always	Always	Always		Yes	Community Extension Workers	Yes	Yes	Yes	No	Yes	Yes	No	Yes	Yes	Yes	Yes	Yes	Yes	Yes
467	Rural	5	Female	First	Christian	BENUE	Public School	PRY 1	Mother	Mother	2	Secondary	Apprenticeship	Artisan	Secondary	Secondary	Farming	10000	<.= 18000	Farming	10000	<.= 18000	No	Yes	Yes	Yes	Yes	Yes	Yes	Always	Always	Always		Yes	Community Extension Workers	Yes	Yes	Yes	Yes	Yes	Yes	Yes	Yes	Yes	Yes	Yes	Yes	No	Yes
489	Rural	5	Female	First	Christian	EKITI	Public School	PRY 1	Mother	Mother	2	Secondary	Apprenticeship	Artisan	Secondary	Secondary	Farming	10000	<.= 18000	Farming	10000	<.= 18000	No	Yes	Yes	Yes	Yes	Yes	Yes	Always	Always	Always		Yes	Community Extension Workers	Yes	Yes	No	No	Yes	No	Yes	No	Yes	No	Yes	Yes	Yes	Yes
357	Rural	5	Female	First	Muslim	ONDO	Public School	PRY 3	Mother	Mother	2	Tertiary	Trading	Trading	Tertiary	Tertiary	Trading	20000	>18000 - 30000	Trading	20000	>18000 - 30000	Yes	Yes	Yes	No	Yes	No	No	Always	Always	Always		Yes	Nurses	No	No	No	No	No	No	No	No	No	No	No	No	No	No
325	Rural	5	Female	First	Christian	EKITI	Private School	PRY 1	Mother	Mother	2	Tertiary	Trading	Trading	Tertiary	Tertiary	Civil Servant/ Professional	30000	>18000 - 30000	Civil Servant	30000	>18000 - 30000	Yes	Yes	Yes	No	Yes	Yes	Yes	Always	Always	Always		No	#NULL!	Yes	No	Yes	No	Yes	Yes	No	No	Yes	Yes	Yes	Yes	Yes	Yes
364	Rural	5	Male	Second	Muslim	OSUN	Private School	PRY 2	Mother	Mother	2	Tertiary	Civil Servant	Civil Servant	Tertiary	Tertiary	Civil Servant/ Professional	40000	> 30000	Civil Servant	40000	> 30000	Yes	Yes	No	Yes	No	Yes	Yes	Sometimes	Always	Always		Yes	Community Extension Workers	Yes	Yes	Yes	Yes	Yes	Yes	Yes	Yes	Yes	No	No	No	No	Yes
82	Urban	5	Male	First	Christian	EKITI	Private School	PRY 1	Mother	Mother	2	Tertiary	Trading	Trading	Tertiary	Tertiary	Civil Servant/ Professional	50000	> 30000	Civil Servant	50000	> 30000	No	Yes	Yes	Yes	Yes	No	No	Always	Always	Always		Yes	Community Extension Workers	No	No	Yes	No	No	Yes	Yes	No	Yes	Yes	Yes	No	Yes	Yes
615	Urban	5	Male	First	Christian	EKITI	Private School	PRY 1	Mother	Mother	2	Tertiary	Trading	Trading	Tertiary	Tertiary	Civil Servant/ Professional	50000	> 30000	Civil Servant	50000	> 30000	No	Yes	Yes	Yes	Yes	No	No	Always	Always	Always		Yes	Community Extension Workers	Yes	No	No	No	Yes	No	No	No	Yes	Yes	Yes	Yes	Yes	Yes
3	Urban	5	Male	First	Muslim	EKITI	Private School	PRY 2	Mother	Mother	2	Tertiary	Civil Servant	Civil Servant	Tertiary	Tertiary	Civil Servant/ Professional	200000	> 30000	Civil Servant	200000	> 30000	Yes	Yes	Yes	Yes	Yes	Yes	No	Always	Always	Always		Yes	Nurses	Yes	No	No	No	Yes	No	Yes	No	Yes	Yes	Yes	Yes	Yes	Yes
64	Urban	5	Male	First	Christian	EKITI	Public School	PRY 3	Father	Father	1	Tertiary	Civil Servant	Civil Servant	Tertiary	#NULL!	#NULL!	#NULL!	#NULL!	Civil Servant	60000	> 30000	No	Yes	Yes	Yes	Yes	No	Yes	Always	Always	Always		Yes	Radio	Yes	No	No	Yes	Yes	No	No	No	Yes	Yes	No	Yes	No	Yes
612	Urban	5	Male	First	Christian	EKITI	Public School	PRY 3	Father	Father	1	Tertiary	Civil Servant	Civil Servant	Tertiary	#NULL!	#NULL!	#NULL!	#NULL!	Civil Servant	60000	> 30000	No	Yes	Yes	Yes	Yes	No	Yes	Always	Always	Always		Yes	Radio	Yes	No	No	No	Yes	No	No	No	Yes	Yes	Yes	Yes	Yes	Yes
51	Urban	5	Female	First	Christian	EKITI	Private School	PRY 1	Mother	Mother	2	Tertiary	Trading	Trading	Tertiary	Tertiary	Civil Servant/ Professional	50000	> 30000	Civil Servant	50000	> 30000	Yes	Yes	Yes	Yes	Yes	Yes	Yes	Always	Always	Always		Yes	Nurses	Yes	No	No	No	Yes	No	No	No	Yes	Yes	Yes	Yes	Yes	Yes
611	Urban	5	Female	First	Christian	EKITI	Private School	PRY 1	Mother	Mother	2	Tertiary	Trading	Trading	Tertiary	Tertiary	Civil Servant/ Professional	50000	> 30000	Civil Servant	50000	> 30000	Yes	Yes	Yes	Yes	Yes	Yes	Yes	Always	Always	Always		Yes	Nurses	Yes	No	No	No	Yes	No	No	No	Yes	Yes	Yes	Yes	Yes	Yes
244	Urban	5	Male	First	Christian	ONDO	Private School	PRY 1	Mother	Mother	2	Tertiary	Trading	Trading	Tertiary	Tertiary	Others	30000	>18000 - 30000	CLERGY	30000	>18000 - 30000	Yes	Yes	Yes	Yes	Yes	No	No	Always	Always	Always		Yes	Internet/ Social Media	Yes	Yes	Yes	Yes	Yes	Yes	Yes	Yes	Yes	Yes	Yes	Yes	Yes	Yes
632	Urban	5	Male	First	Christian	ONDO	Private School	PRY 1	Mother	Mother	2	Tertiary	Trading	Trading	Tertiary	Tertiary	Others	30000	>18000 - 30000	CLERGY	30000	>18000 - 30000	Yes	Yes	Yes	Yes	Yes	No	No	Always	Always	Always		Yes	Internet/ Social Media	Yes	Yes	Yes	Yes	Yes	Yes	Yes	Yes	Yes	Yes	Yes	Yes	Yes	Yes
639	Urban	5	Male	First	Christian	ONDO	Private School	PRY 1	Mother	Mother	2	Tertiary	Trading	Trading	Tertiary	Tertiary	Others	30000	>18000 - 30000	CLERGY	30000	>18000 - 30000	Yes	Yes	Yes	Yes	Yes	No	No	Always	Always	Always		Yes	Internet/ Social Media	Yes	Yes	Yes	No	Yes	Yes	Yes	Yes	Yes	Yes	No	Yes	No	Yes
113	Urban	5	Male	First	Christian	EKITI	Private School	PRY 1	Mother	Mother	2	Tertiary	Apprenticeship	Artisan	Tertiary	Tertiary	Civil Servant/ Professional	40000	> 30000	Civil Servant	40000	> 30000	Yes	Yes	Yes	Yes	Yes	No	No	Always	Always	Always		Yes	Doctors	No	No	No	No	No	No	No	No	No	No	No	No	No	No
616	Urban	5	Male	First	Christian	EKITI	Private School	PRY 1	Mother	Mother	2	Tertiary	Apprenticeship	Artisan	Tertiary	Tertiary	Civil Servant/ Professional	40000	> 30000	Civil Servant	40000	> 30000	Yes	Yes	Yes	Yes	Yes	No	No	Always	Always	Always		Yes	Doctors	Yes	No	No	No	Yes	No	No	No	Yes	Yes	Yes	Yes	Yes	Yes
328	Rural	5	Male	First	Muslim	EKITI	Private School	PRY 2	Mother	Mother	2	Tertiary	Civil Servant	Civil Servant	Tertiary	Tertiary	Civil Servant/ Professional	20000	>18000 - 30000	Civil Servant	20000	>18000 - 30000	Yes	Yes	Yes	Yes	Yes	Yes	No	Always	Always	Always		Yes	Community Extension Workers	Yes	Yes	Yes	No	Yes	Yes	Yes	Yes	Yes	Yes	Yes	Yes	Yes	Yes
26	Urban	5	Female	First	Christian	ONDO	Private School	PRY 1	Mother	Mother	2	Secondary	Trading	Trading	None	None	Unemployed	5000	<.= 18000	Unemployed	5000	<.= 18000	Yes	Yes	Yes	Yes	Yes	Yes	Yes	Always	Always	Always		Yes	Internet/ Social Media	Yes	Yes	Yes	Yes	Yes	Yes	Yes	Yes	Yes	Yes	Yes	Yes	Yes	Yes
31	Urban	5	Female	First	Christian	OSUN	Private School	PRY 1	Mother	Mother	2	Tertiary	Apprenticeship	Artisan	Secondary	Secondary	Artisan	30000	>18000 - 30000	Apprenticeship	30000	>18000 - 30000	No	Yes	Yes	Yes	Yes	No	No	Always	Always	Always		Yes	Television	Yes	Yes	Yes	No	Yes	Yes	No	No	Yes	Yes	Yes	Yes	Yes	Yes
79	Urban	5	Male	First	Christian	EKITI	Private School	PRY 1	Mother	Mother	2	Tertiary	Civil Servant	Civil Servant	Tertiary	Tertiary	Farming	25000	>18000 - 30000	Farming	25000	>18000 - 30000	Yes	Yes	Yes	Yes	Yes	Yes	Yes	Always	Sometimes	Always		Yes	Nurses	Yes	Yes	Yes	No	Yes	Yes	No	No	Yes	Yes	No	No	No	Yes
613	Urban	5	Male	First	Christian	EKITI	Private School	PRY 1	Mother	Mother	2	Tertiary	Civil Servant	Civil Servant	Tertiary	Tertiary	Farming	25000	>18000 - 30000	Farming	25000	>18000 - 30000	Yes	Yes	Yes	Yes	Yes	Yes	Yes	Always	Sometimes	Always		Yes	Nurses	Yes	No	No	Yes	Yes	No	No	No	Yes	Yes	No	Yes	No	Yes
44	Urban	5	Female	First	Christian	EKITI	Private School	PRY 1	Mother	Mother	2	Secondary	Trading	Trading	Tertiary	Tertiary	Trading	10000	<.= 18000	Trading	10000	<.= 18000	Yes	Yes	Yes	No	Yes	Yes	Yes	Always	Always	Always		Yes	Television	Yes	No	No	No	Yes	No	No	No	Yes	Yes	Yes	Yes	Yes	Yes
608	Urban	5	Female	First	Christian	EKITI	Private School	PRY 1	Mother	Mother	2	Secondary	Trading	Trading	Tertiary	Tertiary	Trading	10000	<.= 18000	Trading	10000	<.= 18000	Yes	Yes	Yes	No	Yes	Yes	Yes	Always	Always	Always		Yes	Television	Yes	No	No	No	Yes	No	No	No	Yes	Yes	Yes	Yes	Yes	Yes
198	Urban	5	Female	First	Christian	EKITI	Private School	PRY 1	Mother	Mother	2	Tertiary	Civil Servant	Civil Servant	Tertiary	Tertiary	Civil Servant/ Professional	50000	> 30000	Civil Servant	50000	> 30000	Yes	Yes	Yes	Yes	Yes	No	Yes	Always	Always	Always		Yes	Nurses	Yes	Yes	Yes	Yes	Yes	Yes	Yes	Yes	Yes	Yes	Yes	Yes	Yes	Yes
625	Urban	5	Female	First	Christian	EKITI	Private School	PRY 1	Mother	Mother	2	Tertiary	Civil Servant	Civil Servant	Tertiary	Tertiary	Civil Servant/ Professional	50000	> 30000	Civil Servant	50000	> 30000	Yes	Yes	Yes	Yes	Yes	No	Yes	Always	Always	Always		Yes	Nurses	Yes	No	Yes	Yes	Yes	Yes	Yes	No	Yes	No	Yes	No	Yes	Yes
248	Urban	5	Female	First	Muslim	KWARA	Private School	PRY 1	Mother	Mother	2	Tertiary	Civil Servant	Civil Servant	Tertiary	Tertiary	Civil Servant/ Professional	50000	> 30000	Civil Servant	50000	> 30000	Yes	Yes	Yes	Yes	Yes	Yes	Yes	Always	Always	Always		Yes	Radio	Yes	Yes	Yes	No	Yes	Yes	Yes	No	Yes	Yes	Yes	Yes	Yes	Yes
171	Urban	5	Female	First	Muslim	EKITI	Private School	PRY 1	Father	Father	1	Tertiary	Civil Servant	Civil Servant	Tertiary	#NULL!	#NULL!	#NULL!	#NULL!	Civil Servant	75000	> 30000	Yes	Yes	Yes	No	Yes	Yes	Yes	Always	Sometimes	Always	1	Yes	Radio	Yes	Yes	Yes	No	Yes	Yes	Yes	Yes	Yes	Yes	Yes	Yes	Yes	Yes
619	Urban	5	Female	First	Muslim	EKITI	Private School	PRY 1	Father	Father	1	Tertiary	Civil Servant	Civil Servant	Tertiary	#NULL!	#NULL!	#NULL!	#NULL!	Civil Servant	75000	> 30000	Yes	Yes	Yes	No	Yes	Yes	Yes	Always	Sometimes	Always	1	Yes	Radio	Yes	No	No	No	Yes	No	No	No	Yes	Yes	Yes	Yes	Yes	Yes
313	Rural	5	Male	First	Muslim	ONDO	Public School	PRY 2	Mother	Mother	2	Secondary	Trading	Trading	Secondary	Secondary	Farming	30000	>18000 - 30000	Farming	30000	>18000 - 30000	No	Yes	Yes	Yes	No	No	No	Always	Always	Always		Yes	Nurses	No	No	No	No	No	No	No	No	No	No	No	No	No	Yes
262	Rural	5	Male	First	Muslim	ONDO	Public School	PRY 2	Father	Father	1	Secondary	Trading	Trading	Secondary	#NULL!	#NULL!	#NULL!	#NULL!		#NULL!	<.= 18000	No	Yes	Yes	Yes	No	No	No	Always	Always	Always		Yes	Community Extension Workers	No	No	No	No	Yes	No	No	No	Yes	No	No	Yes	No	Yes
297	Rural	5	Male	First	Muslim	ONDO	Public School	PRY 2	Father	Father	1	Secondary	Trading	Trading	Secondary	#NULL!	#NULL!	#NULL!	#NULL!		#NULL!	<.= 18000	No	Yes	Yes	Yes	No	No	No	Always	Always	Always		Yes	Community Extension Workers	Yes	No	Yes	No	Yes	Yes	Yes	Yes	Yes	Yes	Yes	Yes	Yes	Yes
437	Rural	5	Male	First	Muslim	ONDO	Public School	PRY 2	Father	Father	1	Secondary	Trading	Trading	Secondary	#NULL!	#NULL!	#NULL!	#NULL!		#NULL!	<.= 18000	No	Yes	Yes	Yes	No	No	No	Always	Always	Always		Yes	Community Extension Workers	No	No	No	No	No	No	No	No	No	No	No	No	No	No
459	Rural	5	Male	First	Muslim	ONDO	Public School	PRY 2	Father	Father	1	Secondary	Trading	Trading	Secondary	#NULL!	#NULL!	#NULL!	#NULL!		#NULL!	<.= 18000	No	Yes	Yes	Yes	No	No	No	Always	Always	Always		Yes	Community Extension Workers	Yes	Yes	Yes	No	Yes	Yes	Yes	Yes	Yes	Yes	Yes	Yes	No	Yes
473	Rural	5	Male	First	Muslim	ONDO	Public School	PRY 2	Father	Father	1	Secondary	Trading	Trading	Secondary	#NULL!	#NULL!	#NULL!	#NULL!		#NULL!	<.= 18000	No	Yes	Yes	Yes	No	No	No	Always	Always	Always		Yes	Community Extension Workers	Yes	Yes	Yes	No	Yes	Yes	Yes	Yes	Yes	Yes	Yes	Yes	No	Yes
350	Rural	5	Male	First	Muslim	EKITI	Public School	PRY 2	Mother	Mother	2	Secondary	Trading	Trading	Secondary	Secondary	Civil Servant/ Professional	20000	>18000 - 30000	Civil Servant	20000	>18000 - 30000	No	Yes	Yes	Yes	No	No	No	Always	Always	Always		Yes	Community Extension Workers	Yes	Yes	Yes	No	Yes	Yes	Yes	Yes	Yes	Yes	No	No	No	Yes
500	Rural	5	Male	First	Muslim	EKITI	Public School	PRY 2	Mother	Mother	2	Secondary	Trading	Trading	Secondary	Secondary	Civil Servant/ Professional	20000	>18000 - 30000	Civil Servant	20000	>18000 - 30000	No	Yes	Yes	Yes	No	No	No	Always	Always	Always		Yes	Community Extension Workers	Yes	Yes	No	Yes	Yes	Yes	No	No	Yes	Yes	Yes	Yes	Yes	Yes
251	Rural	5	Male	First	Christian	EKITI	Public School	PRY 2	Mother	Mother	2	Secondary	Apprenticeship	Artisan	Tertiary	Tertiary	Farming	7000	<.= 18000	Farming	7000	<.= 18000	No	Yes	Yes	Yes	Yes	No	No	Always	Always	Always		Yes	Community Extension Workers	Yes	No	No	Yes	Yes	No	No	No	Yes	Yes	Yes	No	Yes	Yes
260	Rural	5	Male	First	Christian	EKITI	Private School	PRY 1	Mother	Mother	2	Secondary	Apprenticeship	Artisan	Tertiary	Tertiary	Civil Servant/ Professional	90000	<.= 18000		#NULL!	<.= 18000	No	Yes	Yes	No	Yes	No	No	Always	Always	Always		Yes	Community Extension Workers	Yes	Yes	Yes	No	Yes	Yes	No	No	Yes	Yes	Yes	Yes	Yes	Yes
295	Rural	5	Male	First	Christian	EKITI	Private School	PRY 1	Mother	Mother	2	Secondary	Apprenticeship	Artisan	Tertiary	Tertiary	Civil Servant/ Professional	100000	<.= 18000		#NULL!	<.= 18000	No	Yes	Yes	No	Yes	No	No	Always	Always	Always		Yes	Community Extension Workers	Yes	Yes	Yes	Yes	Yes	Yes	No	No	Yes	Yes	Yes	Yes	No	Yes
348	Rural	5	Male	First	Christian	KEBBI	Private School	PRY 1	Mother	Mother	2	Secondary	Apprenticeship	Artisan	Secondary	Secondary	Trading	10000	<.= 18000	Trading	10000	<.= 18000	No	Yes	Yes	No	Yes	No	No	Always	Always	Always		Yes	Community Extension Workers	Yes	Yes	Yes	Yes	Yes	Yes	No	Yes	Yes	Yes	Yes	Yes	Yes	Yes
435	Rural	5	Male	First	Christian	EKITI	Private School	PRY 1	Mother	Mother	2	Secondary	Apprenticeship	Artisan	Tertiary	Tertiary	Civil Servant/ Professional	100000	<.= 18000		#NULL!	<.= 18000	No	Yes	Yes	No	Yes	No	No	Always	Always	Always		Yes	Community Extension Workers	Yes	No	Yes	Yes	Yes	Yes	Yes	No	Yes	No	No	No	No	Yes
457	Rural	5	Male	First	Christian	EKITI	Private School	PRY 1	Mother	Mother	2	Secondary	Apprenticeship	Artisan	Tertiary	Tertiary	Civil Servant/ Professional	90000	<.= 18000		#NULL!	<.= 18000	No	Yes	Yes	No	Yes	No	No	Always	Always	Always		Yes	Community Extension Workers	No	No	No	No	No	No	No	No	No	No	No	No	No	No
471	Rural	5	Male	First	Christian	EKITI	Private School	PRY 1	Mother	Mother	2	Secondary	Apprenticeship	Artisan	Tertiary	Tertiary	Civil Servant/ Professional	100000	<.= 18000		#NULL!	<.= 18000	No	Yes	Yes	No	Yes	No	No	Always	Always	Always		Yes	Community Extension Workers	No	No	No	No	No	No	No	No	No	No	No	No	No	No
302	Rural	5	Female	First	Christian	EKITI	Public School	PRY 1	Mother	Mother	2	Secondary	Trading	Trading	Secondary	Secondary	Farming	18000	<.= 18000	Farming	18000	<.= 18000	No	Yes	No	No	No	No	Yes	Always	Always	Always		Yes	Community Extension Workers	Yes	Yes	Yes	No	Yes	Yes	No	No	Yes	Yes	Yes	Yes	Yes	Yes
306	Rural	5	Male	First	Christian	EKITI	Private School	PRY 1	Mother	Mother	2	Secondary	Apprenticeship	Artisan	Secondary	Secondary	Trading	30000	>18000 - 30000	Trading	30000	>18000 - 30000	No	Yes	No	No	Yes	Yes	No	Always	Always	Always		Yes	Community Extension Workers	Yes	Yes	Yes	Yes	Yes	Yes	No	No	Yes	Yes	Yes	Yes	Yes	Yes
279	Rural	5	Female	First	Christian	ONDO	Private School	PRY 1	Mother	Mother	2	Secondary	Trading	Trading	None	None	Unemployed	5000	<.= 18000	Unemployed	5000	<.= 18000	Yes	Yes	Yes	Yes	Yes	Yes	Yes	Always	Always	Always		No	#NULL!	Yes	Yes	Yes	No	Yes	Yes	Yes	Yes	Yes	Yes	No	Yes	No	Yes
392	Rural	5	Female	First	Christian	ONDO	Private School	PRY 1	Mother	Mother	2	Secondary	Trading	Trading	None	None	Unemployed	5000	<.= 18000	Unemployed	5000	<.= 18000	Yes	Yes	Yes	Yes	Yes	Yes	Yes	Always	Always	Always		No	#NULL!	Yes	Yes	Yes	No	Yes	Yes	No	No	Yes	Yes	Yes	Yes	Yes	Yes
494	Rural	5	Female	First	Christian	ONDO	Private School	PRY 1	Mother	Mother	2	Secondary	Trading	Trading	None	None	Unemployed	5000	<.= 18000	Unemployed	5000	<.= 18000	Yes	Yes	Yes	Yes	Yes	Yes	Yes	Always	Always	Always		No	#NULL!	Yes	Yes	Yes	Yes	Yes	Yes	Yes	Yes	Yes	Yes	Yes	Yes	Yes	Yes
373	Rural	5	Female	First	Christian	ONDO	Private School	PRY 3	Mother	Mother	2	Secondary	Apprenticeship	Artisan	Tertiary	Tertiary	Artisan	30000	>18000 - 30000	Apprenticeship	30000	>18000 - 30000	No	Yes	Yes	No	Yes	No	No	Always	Always	Always		Yes	Community Extension Workers	Yes	Yes	Yes	Yes	Yes	Yes	Yes	Yes	Yes	Yes	Yes	Yes	Yes	Yes
284	Rural	5	Female	First	Christian	OSUN	Private School	PRY 1	Mother	Mother	2	Tertiary	Apprenticeship	Artisan	Secondary	Secondary	Artisan	30000	>18000 - 30000	Apprenticeship	30000	>18000 - 30000	No	Yes	Yes	Yes	Yes	No	No	Always	Always	Always		No	#NULL!	Yes	Yes	Yes	Yes	Yes	Yes	Yes	Yes	Yes	Yes	Yes	Yes	No	Yes
397	Rural	5	Female	First	Christian	OSUN	Private School	PRY 1	Mother	Mother	2	Tertiary	Apprenticeship	Artisan	Secondary	Secondary	Artisan	30000	>18000 - 30000	Apprenticeship	30000	>18000 - 30000	No	Yes	Yes	Yes	Yes	No	No	Always	Always	Always		No	#NULL!	No	No	Yes	Yes	No	No	Yes	Yes	Yes	Yes	Yes	No	No	Yes
312	Rural	5	Female	First	Muslim	EKITI	Public School	PRY 2	Mother	Mother	2	Secondary	Unemployed	Unemployed	Secondary	Secondary	Farming	7000	<.= 18000	Farming	7000	<.= 18000	No	Yes	Yes	Yes	Yes	Yes	Yes	Always	Always	Sometimes		Yes	Nurses	Yes	Yes	No	No	No	No	No	No	Yes	Yes	Yes	No	No	Yes
261	Rural	5	Female	First	Muslim	EKITI	Private School	PRY 2	Mother	Mother	2	Tertiary	Apprenticeship	Artisan	Tertiary	Tertiary	Civil Servant/ Professional	25000	>18000 - 30000	Civil Servant	25000	>18000 - 30000	No	Yes	No	Yes	No	No	No	Always	Always	Always		Yes	Community Extension Workers	Yes	Yes	Yes	No	Yes	Yes	No	No	Yes	Yes	Yes	No	Yes	Yes
296	Rural	5	Female	First	Muslim	EKITI	Private School	PRY 2	Mother	Mother	2	Tertiary	Apprenticeship	Artisan	Tertiary	Tertiary	Civil Servant/ Professional	25000	>18000 - 30000	Civil Servant	25000	>18000 - 30000	No	Yes	No	Yes	No	No	No	Always	Always	Always		Yes	Community Extension Workers	Yes	Yes	Yes	No	Yes	Yes	No	Yes	Yes	Yes	Yes	Yes	Yes	Yes
349	Rural	5	Female	First	Muslim	EKITI	Private School	PRY 2	Mother	Mother	2	Tertiary	Apprenticeship	Artisan	Tertiary	Tertiary	Civil Servant/ Professional	25000	>18000 - 30000	Civil Servant	25000	>18000 - 30000	No	Yes	No	Yes	No	No	No	Always	Always	Always		Yes	Community Extension Workers	Yes	Yes	No	No	Yes	Yes	Yes	Yes	Yes	No	No	No	Yes	Yes
436	Rural	5	Female	First	Muslim	EKITI	Private School	PRY 2	Mother	Mother	2	Tertiary	Apprenticeship	Artisan	Tertiary	Tertiary	Civil Servant/ Professional	25000	>18000 - 30000	Civil Servant	25000	>18000 - 30000	No	Yes	No	Yes	No	No	No	Always	Always	Always		Yes	Community Extension Workers	No	No	No	No	No	No	No	No	No	No	No	No	No	No
458	Rural	5	Female	First	Muslim	EKITI	Private School	PRY 2	Mother	Mother	2	Tertiary	Apprenticeship	Artisan	Tertiary	Tertiary	Civil Servant/ Professional	25000	>18000 - 30000	Civil Servant	25000	>18000 - 30000	No	Yes	No	Yes	No	No	No	Always	Always	Always		Yes	Community Extension Workers	Yes	Yes	Yes	No	No	No	No	No	Yes	Yes	Yes	No	Yes	Yes
472	Rural	5	Female	First	Muslim	EKITI	Private School	PRY 2	Mother	Mother	2	Tertiary	Apprenticeship	Artisan	Tertiary	Tertiary	Civil Servant/ Professional	25000	>18000 - 30000	Civil Servant	25000	>18000 - 30000	No	Yes	No	Yes	No	No	No	Always	Always	Always		Yes	Community Extension Workers	No	No	No	No	No	No	No	No	No	No	No	No	No	No
499	Rural	5	Female	First	Muslim	EKITI	Private School	PRY 2	Mother	Mother	2	Tertiary	Apprenticeship	Artisan	Tertiary	Tertiary	Civil Servant/ Professional	25000	>18000 - 30000	Civil Servant	25000	>18000 - 30000	No	Yes	No	Yes	No	No	No	Always	Always	Always		Yes	Community Extension Workers	Yes	Yes	No	No	No	No	No	No	No	No	No	No	No	No
270	Rural	5	Female	First	Christian	EKITI	Private School	PRY 1	Mother	Mother	2	Secondary	Trading	Trading	Tertiary	Tertiary	Trading	10000	<.= 18000	Trading	10000	<.= 18000	Yes	Yes	Yes	No	Yes	Yes	Yes	Always	Always	Always		Yes	Television	Yes	No	Yes	Yes	Yes	Yes	No	No	Yes	No	No	Yes	No	Yes
383	Rural	5	Female	First	Christian	EKITI	Private School	PRY 1	Mother	Mother	2	Secondary	Trading	Trading	Tertiary	Tertiary	Trading	10000	<.= 18000	Trading	10000	<.= 18000	Yes	Yes	Yes	No	Yes	Yes	Yes	Always	Always	Always		Yes	Television	No	No	No	No	No	No	No	No	No	No	No	No	No	No
422	Rural	5	Female	First	Christian	OSUN	Private School	PRY 2	Mother	Mother	2	Secondary	Trading	Trading	Tertiary	Tertiary	Trading	10000	<.= 18000	Trading	10000	<.= 18000	Yes	Yes	Yes	No	Yes	Yes	Yes	Always	Always	Always		Yes	Television	No	No	Yes	Yes	Yes	Yes	No	No	Yes	Yes	No	Yes	Yes	Yes
445	Rural	5	Female	First	Christian	EKITI	Private School	PRY 1	Mother	Mother	2	Secondary	Trading	Trading	Tertiary	Tertiary	Trading	10000	<.= 18000	Trading	10000	<.= 18000	Yes	Yes	Yes	No	Yes	Yes	Yes	Always	Always	Always		Yes	Television	Yes	Yes	No	Yes	Yes	Yes	Yes	Yes	Yes	Yes	Yes	Yes	Yes	Yes
464	Rural	5	Female	First	Christian	EKITI	Private School	PRY 1	Mother	Mother	2	Secondary	Trading	Trading	Tertiary	Tertiary	Trading	10000	<.= 18000	Trading	10000	<.= 18000	Yes	Yes	Yes	No	Yes	Yes	Yes	Always	Always	Always		Yes	Television	Yes	No	No	No	Yes	Yes	No	Yes	Yes	Yes	Yes	No	Yes	Yes
478	Rural	5	Female	First	Christian	EKITI	Private School	PRY 1	Mother	Mother	2	Secondary	Trading	Trading	Tertiary	Tertiary	Trading	10000	<.= 18000	Trading	10000	<.= 18000	Yes	Yes	Yes	No	Yes	Yes	Yes	Always	Always	Always		Yes	Television	Yes	Yes	Yes	Yes	Yes	Yes	No	No	No	No	No	No	No	Yes
485	Rural	5	Female	First	Christian	EKITI	Private School	PRY 1	Mother	Mother	2	Secondary	Trading	Trading	Tertiary	Tertiary	Trading	10000	<.= 18000	Trading	10000	<.= 18000	Yes	Yes	Yes	No	Yes	Yes	Yes	Always	Always	Always		Yes	Television	Yes	Yes	Yes	No	Yes	Yes	Yes	No	Yes	Yes	Yes	Yes	Yes	Yes
323	Rural	5	Female	First	Christian	EKITI	Private School	PRY 1	Mother	Mother	2	Tertiary	Civil Servant	Civil Servant	Tertiary	Tertiary	Civil Servant/ Professional	50000	> 30000	Civil Servant	50000	> 30000	Yes	Yes	Yes	Yes	Yes	No	Yes	Always	Always	Always		Yes	Community Extension Workers	Yes	Yes	Yes	No	Yes	No	Yes	No	Yes	Yes	Yes	Yes	Yes	Yes
417	Rural	5	Male	First	Christian	EKITI	Public School	PRY 1	Father	Father	1	Primary	Farming	Farming	None	#NULL!	#NULL!	#NULL!	#NULL!	Farming	10000	<.= 18000	No	Yes	Yes	Yes	Yes	Yes	Yes	Always	Always	Always		Yes	Community Extension Workers	No	No	Yes	Yes	Yes	Yes	No	No	Yes	No	Yes	Yes	No	Yes
353	Rural	5	Female	First	Muslim	EDO	Private School	PRY 2	Father	Father	1	Tertiary	Civil Servant	Civil Servant	Tertiary	#NULL!	#NULL!	#NULL!	#NULL!	Trading	15000	<.= 18000	Yes	Yes	Yes	No	Yes	Yes	Yes	Always	Sometimes	Always	1	No	#NULL!	Yes	No	Yes	No	Yes	No	No	No	Yes	Yes	Yes	No	Yes	Yes
15	Urban	5	Male	First	Christian	EKITI	Private School	PRY 1	Father	Father	1	Tertiary	Unemployed	Unemployed	Tertiary	#NULL!	#NULL!	#NULL!	#NULL!	Civil Servant	60000	> 30000	No	Yes	Yes	Yes	Yes	No	Yes	Always	Always	Always		Yes	Nurses	Yes	Yes	Yes	Yes	Yes	Yes	Yes	Yes	Yes	Yes	Yes	Yes	Yes	Yes
80	Urban	5	Male	First	Christian	EKITI	Private School	PRY 1	Mother	Mother	2	Tertiary	Civil Servant	Civil Servant	Tertiary	Tertiary	Civil Servant/ Professional	70000	> 30000	Civil Servant	70000	> 30000	Yes	Yes	Yes	No	Yes	Yes	No	Always	Sometimes	Always	DURING LUNCH HE IS IN SCHOOL WITH IS TEACHER	Yes	Radio	Yes	Yes	Yes	No	Yes	Yes	No	No	Yes	Yes	Yes	No	No	Yes
614	Urban	5	Male	First	Christian	EKITI	Private School	PRY 1	Mother	Mother	2	Tertiary	Civil Servant	Civil Servant	Tertiary	Tertiary	Civil Servant/ Professional	70000	> 30000	Civil Servant	70000	> 30000	Yes	Yes	Yes	No	Yes	Yes	No	Always	Sometimes	Always	DURING LUNCH HE IS IN SCHOOL WITH IS TEACHER	Yes	Radio	Yes	No	No	No	Yes	No	No	No	Yes	Yes	Yes	Yes	Yes	Yes
43	Urban	5	Female	First	Christian	EKITI	Public School	PRY 1	Mother	Mother	2	Tertiary	Unemployed	Unemployed	Tertiary	Tertiary	Unemployed	30000	>18000 - 30000	Unemployed	30000	>18000 - 30000	Yes	Yes	Yes	Yes	Yes	Yes	Yes	Always	Always	Always		Yes	Nurses	Yes	No	No	No	Yes	No	No	No	Yes	Yes	Yes	Yes	Yes	Yes
340	Rural	5	Male	First	Christian	EKITI	Private School	PRY 1	Father	Father	1	Tertiary	Unemployed	Unemployed	Tertiary	#NULL!	#NULL!	#NULL!	#NULL!	Civil Servant	60000	> 30000	No	Yes	Yes	Yes	Yes	No	Yes	Always	Always	Always		Yes	Nurses	No	Yes	No	Yes	Yes	Yes	No	Yes	Yes	Yes	No	Yes	No	Yes
269	Rural	5	Female	First	Christian	EKITI	Public School	PRY 1	Mother	Mother	2	Tertiary	Unemployed	Unemployed	Tertiary	Tertiary	Unemployed	30000	>18000 - 30000	Unemployed	30000	>18000 - 30000	Yes	Yes	Yes	Yes	Yes	Yes	Yes	Always	Always	Always		Yes	Nurses	No	No	No	No	No	No	No	No	No	No	No	No	No	No
382	Rural	5	Female	First	Christian	EKITI	Public School	PRY 1	Mother	Mother	2	Tertiary	Unemployed	Unemployed	Tertiary	Tertiary	Unemployed	30000	>18000 - 30000	Unemployed	30000	>18000 - 30000	Yes	Yes	Yes	Yes	Yes	Yes	Yes	Always	Always	Always		Yes	Nurses	No	No	No	No	No	No	No	No	No	No	No	No	No	No
421	Rural	5	Female	First	Christian	EKITI	Public School	PRY 1	Mother	Mother	2	Tertiary	Unemployed	Unemployed	Tertiary	Tertiary	Unemployed	30000	>18000 - 30000	Unemployed	30000	>18000 - 30000	Yes	Yes	Yes	Yes	Yes	Yes	Yes	Always	Always	Always		Yes	Nurses	Yes	Yes	Yes	No	Yes	Yes	Yes	No	Yes	Yes	No	No	Yes	Yes
444	Rural	5	Female	First	Christian	EKITI	Public School	PRY 1	Mother	Mother	2	Tertiary	Unemployed	Unemployed	Tertiary	Tertiary	Unemployed	30000	>18000 - 30000	Unemployed	30000	>18000 - 30000	Yes	Yes	Yes	Yes	Yes	Yes	Yes	Always	Always	Always		Yes	Nurses	No	No	No	No	No	No	No	No	No	No	No	No	No	No
463	Rural	5	Female	First	Christian	EKITI	Public School	PRY 1	Mother	Mother	2	Tertiary	Unemployed	Unemployed	Tertiary	Tertiary	Unemployed	30000	>18000 - 30000	Unemployed	30000	>18000 - 30000	Yes	Yes	Yes	Yes	Yes	Yes	Yes	Always	Always	Always		Yes	Nurses	Yes	Yes	Yes	No	Yes	No	Yes	No	Yes	Yes	Yes	No	Yes	Yes
23	Urban	5	Male	First	Christian	EKITI	Public School	PRY 2	Mother	Mother	2	Tertiary	Apprenticeship	Artisan	Secondary	Secondary	Artisan	10000	<.= 18000	Apprenticeship	10000	<.= 18000	Yes	Yes	Yes	Yes	Yes	Yes	Yes	Always	Always	Always		Yes	Internet/ Social Media	Yes	No	Yes	No	Yes	Yes	Yes	Yes	Yes	Yes	Yes	Yes	Yes	Yes
276	Rural	5	Male	First	Christian	EKITI	Public School	PRY 2	Mother	Mother	2	Tertiary	Apprenticeship	Artisan	Secondary	Secondary	Artisan	10000	<.= 18000	Apprenticeship	10000	<.= 18000	Yes	Yes	Yes	Yes	Yes	Yes	Yes	Always	Always	Always		Yes	Internet/ Social Media	Yes	Yes	Yes	Yes	Yes	Yes	Yes	Yes	Yes	Yes	Yes	Yes	Yes	Yes
389	Rural	5	Male	First	Christian	EKITI	Public School	PRY 2	Mother	Mother	2	Tertiary	Apprenticeship	Artisan	Secondary	Secondary	Artisan	10000	<.= 18000	Apprenticeship	10000	<.= 18000	Yes	Yes	Yes	Yes	Yes	Yes	Yes	Always	Always	Always		Yes	Internet/ Social Media	Yes	Yes	Yes	No	Yes	Yes	No	No	Yes	Yes	Yes	Yes	Yes	Yes
428	Rural	5	Male	First	Christian	ONDO	Public School	PRY 2	Mother	Mother	2	Tertiary	Apprenticeship	Artisan	Secondary	Secondary	Artisan	10000	<.= 18000	Apprenticeship	10000	<.= 18000	Yes	Yes	Yes	Yes	Yes	Yes	Yes	Always	Always	Always		Yes	Internet/ Social Media	Yes	Yes	No	No	Yes	Yes	No	No	No	No	No	No	No	Yes
450	Rural	5	Male	First	Christian	ONDO	Public School	PRY 2	Mother	Mother	2	Tertiary	Apprenticeship	Artisan	Secondary	Secondary	Artisan	10000	<.= 18000	Apprenticeship	10000	<.= 18000	Yes	Yes	Yes	Yes	Yes	Yes	Yes	Always	Always	Always		Yes	Internet/ Social Media	Yes	Yes	Yes	Yes	Yes	Yes	Yes	Yes	Yes	Yes	Yes	Yes	Yes	Yes
469	Rural	5	Male	First	Christian	ONDO	Public School	PRY 2	Mother	Mother	2	Tertiary	Apprenticeship	Artisan	Secondary	Secondary	Artisan	10000	<.= 18000	Apprenticeship	10000	<.= 18000	Yes	Yes	Yes	Yes	Yes	Yes	Yes	Always	Always	Always		Yes	Internet/ Social Media	Yes	Yes	Yes	Yes	No	Yes	No	No	No	Yes	Yes	Yes	Yes	Yes
491	Rural	5	Male	First	Christian	EKITI	Public School	PRY 2	Mother	Mother	2	Tertiary	Apprenticeship	Artisan	Secondary	Secondary	Artisan	10000	<.= 18000	Apprenticeship	10000	<.= 18000	Yes	Yes	Yes	Yes	Yes	Yes	Yes	Always	Always	Always		Yes	Internet/ Social Media	Yes	Yes	No	No	Yes	No	Yes	No	Yes	No	Yes	Yes	Yes	Yes
68	Urban	6	Female	Third	Christian	EKITI	Private School	PRY 4	Mother	Mother	2	Secondary	Trading	Trading	Secondary	Secondary	Artisan	20000	>18000 - 30000	Apprenticeship	20000	>18000 - 30000	No	Yes	Yes	Yes	Yes	Yes	No	Always	Always	Always		Yes	Community Extension Workers	No	No	No	No	No	No	No	No	No	No	No	No	No	No
646	Urban	6	Female	Third	Christian	EKITI	Private School	PRY 4	Mother	Mother	2	Secondary	Trading	Trading	Secondary	Secondary	Artisan	20000	>18000 - 30000	Apprenticeship	20000	>18000 - 30000	No	Yes	Yes	Yes	Yes	Yes	No	Always	Always	Always		Yes	Community Extension Workers	Yes	No	No	No	Yes	No	No	No	Yes	Yes	Yes	Yes	Yes	Yes
54	Urban	6	Male	Third	Muslim	EKITI	Private School	PRY 2	Mother	Mother	2	Tertiary	Civil Servant	Civil Servant	Tertiary	Tertiary	Civil Servant/ Professional	100000	> 30000	Civil Servant	100000	> 30000	Yes	Yes	Yes	Yes	Yes	Yes	Yes	Always	Always	Always		Yes	Nurses	Yes	No	No	No	Yes	No	No	No	Yes	Yes	Yes	Yes	Yes	Yes
644	Urban	6	Male	Third	Muslim	EKITI	Private School	PRY 2	Mother	Mother	2	Tertiary	Civil Servant	Civil Servant	Tertiary	Tertiary	Civil Servant/ Professional	100000	> 30000	Civil Servant	100000	> 30000	Yes	Yes	Yes	Yes	Yes	Yes	Yes	Always	Always	Always		Yes	Nurses	Yes	Yes	Yes	Yes	Yes	Yes	Yes	Yes	Yes	Yes	Yes	Yes	No	Yes
410	Rural	6	Female	Fourth	Christian	EKITI	Private School	PRY 3	Mother	Mother	2	Tertiary	Civil Servant	Civil Servant	Tertiary	Tertiary	Civil Servant/ Professional	38000	> 30000	Civil Servant	38000	> 30000	No	Yes	No	Yes	Yes	Yes	No	Always	Always	Always		Yes	Doctors	Yes	Yes	Yes	Yes	Yes	Yes	Yes	Yes	Yes	Yes	Yes	Yes	Yes	Yes
47	Urban	6	Male	First	Christian	EKITI	Public School	PRY 2	Mother	Mother	2	Secondary	Trading	Trading	Tertiary	Tertiary	Civil Servant/ Professional	20000	>18000 - 30000	Civil Servant	20000	>18000 - 30000	Yes	Yes	Yes	Yes	Yes	Yes	No	Always	Always	Always		Yes	Radio	Yes	No	No	No	Yes	No	No	No	Yes	Yes	Yes	Yes	Yes	Yes
643	Urban	6	Male	First	Christian	EKITI	Public School	PRY 2	Mother	Mother	2	Secondary	Trading	Trading	Tertiary	Tertiary	Civil Servant/ Professional	20000	>18000 - 30000	Civil Servant	20000	>18000 - 30000	Yes	Yes	Yes	Yes	Yes	Yes	No	Always	Always	Always		Yes	Radio	Yes	Yes	Yes	Yes	Yes	Yes	Yes	No	Yes	Yes	Yes	Yes	Yes	Yes
273	Rural	6	Male	First	Christian	EKITI	Public School	PRY 2	Mother	Mother	2	Secondary	Trading	Trading	Tertiary	Tertiary	Civil Servant/ Professional	20000	>18000 - 30000	Civil Servant	20000	>18000 - 30000	Yes	Yes	Yes	Yes	Yes	Yes	No	Always	Always	Always		Yes	Nurses	Yes	Yes	Yes	Yes	Yes	Yes	Yes	Yes	Yes	Yes	Yes	Yes	Yes	Yes
386	Rural	6	Male	First	Christian	EKITI	Public School	PRY 2	Mother	Mother	2	Secondary	Trading	Trading	Tertiary	Tertiary	Civil Servant/ Professional	20000	>18000 - 30000	Civil Servant	20000	>18000 - 30000	Yes	Yes	Yes	Yes	Yes	Yes	No	Always	Always	Always		Yes	Nurses	Yes	Yes	Yes	Yes	Yes	Yes	No	No	Yes	Yes	Yes	Yes	Yes	Yes
425	Rural	6	Male	First	Christian	EKITI	Public School	PRY 2	Mother	Mother	2	Secondary	Trading	Trading	Tertiary	Tertiary	Civil Servant/ Professional	20000	>18000 - 30000	Civil Servant	20000	>18000 - 30000	Yes	Yes	Yes	Yes	Yes	Yes	No	Always	Always	Always		Yes	Nurses	Yes	Yes	No	No	Yes	Yes	No	No	Yes	Yes	No	Yes	Yes	Yes
447	Rural	6	Male	First	Christian	EKITI	Public School	PRY 2	Mother	Mother	2	Secondary	Trading	Trading	Tertiary	Tertiary	Civil Servant/ Professional	20000	>18000 - 30000	Civil Servant	20000	>18000 - 30000	Yes	Yes	Yes	Yes	Yes	Yes	No	Always	Always	Always		Yes	Nurses	No	No	No	No	No	No	No	No	No	No	No	No	No	Yes
466	Rural	6	Male	First	Christian	EKITI	Public School	PRY 2	Mother	Mother	2	Secondary	Trading	Trading	Tertiary	Tertiary	Civil Servant/ Professional	20000	>18000 - 30000	Civil Servant	20000	>18000 - 30000	Yes	Yes	Yes	Yes	Yes	Yes	No	Always	Always	Always		Yes	Nurses	No	No	No	No	No	No	No	No	No	No	No	No	No	No
488	Rural	6	Male	First	Christian	EKITI	Public School	PRY 2	Mother	Mother	2	Secondary	Trading	Trading	Tertiary	Tertiary	Civil Servant/ Professional	20000	>18000 - 30000	Civil Servant	20000	>18000 - 30000	Yes	Yes	Yes	Yes	Yes	Yes	No	Always	Always	Always		Yes	Nurses	Yes	No	Yes	No	Yes	Yes	No	No	Yes	Yes	Yes	Yes	Yes	Yes
27	Urban	6	Male	Second	Christian	OSUN	Private School	PRY 2	Father	Father	1	Tertiary	Civil Servant	Civil Servant	Tertiary	#NULL!	#NULL!	#NULL!	#NULL!	Civil Servant	120000	> 30000	Yes	Yes	Yes	Yes	Yes	Yes	Yes	Always	Always	Always		Yes	Doctors	Yes	Yes	Yes	Yes	Yes	Yes	Yes	Yes	Yes	Yes	Yes	Yes	Yes	Yes
675	Urban	6	Male	Third	Christian	OSUN	Private School	PRY 1	SISTER	Sister	3	Secondary	Apprenticeship	Artisan	Secondary	Secondary	Civil Servant/ Professional	30000	>18000 - 30000	Civil Servant	30000	>18000 - 30000	No	Yes	Yes	Yes	Yes	No	No	Always	Always	Always		Yes	Television	No	No	No	No	No	No	No	No	No	No	No	No	No	No
149	Urban	6	Male	Second	Christian	ONDO	Public School	PRY 2	Mother	Mother	2	Tertiary	Civil Servant	Civil Servant	Tertiary	Tertiary	Civil Servant/ Professional	100000	> 30000	Civil Servant	100000	> 30000	Yes	Yes	Yes	Yes	Yes	Yes	Yes	Always	Sometimes	Always	HE EAT LUNCH IN SCHOOL	Yes	Nurses	Yes	Yes	Yes	Yes	Yes	Yes	Yes	No	Yes	Yes	Yes	Yes	Yes	Yes
660	Urban	6	Male	Second	Christian	ONDO	Public School	PRY 2	Mother	Mother	2	Tertiary	Civil Servant	Civil Servant	Tertiary	Tertiary	Civil Servant/ Professional	100000	> 30000	Civil Servant	100000	> 30000	Yes	Yes	Yes	Yes	Yes	Yes	Yes	Always	Sometimes	Always	HE EAT LUNCH IN SCHOOL	Yes	Nurses	Yes	No	No	No	Yes	No	No	No	Yes	Yes	Yes	Yes	Yes	Yes
235	Urban	6	Female	First	Christian	EKITI	Private School	PRY 2	Mother	Mother	2	Tertiary	Trading	Trading	Tertiary	Tertiary	Trading	40000	> 30000	Trading	40000	> 30000	Yes	Yes	Yes	Yes	Yes	Yes	No	Always	Always	Always		Yes	Nurses	Yes	Yes	Yes	No	Yes	No	No	No	Yes	Yes	Yes	Yes	Yes	Yes
672	Urban	6	Female	First	Christian	EKITI	Private School	PRY 2	Mother	Mother	2	Tertiary	Trading	Trading	Tertiary	Tertiary	Trading	40000	> 30000	Trading	40000	> 30000	Yes	Yes	Yes	Yes	Yes	Yes	No	Always	Always	Always		Yes	Nurses	No	No	No	No	No	No	No	No	No	No	No	No	No	Yes
678	Urban	6	Female	First	Christian	EKITI	Private School	PRY 2	Mother	Mother	2	Tertiary	Trading	Trading	Tertiary	Tertiary	Trading	40000	> 30000	Trading	40000	> 30000	Yes	Yes	Yes	Yes	Yes	Yes	No	Always	Always	Always		Yes	Nurses	No	No	No	No	No	No	No	No	No	No	No	No	No	No
22	Urban	6	Male	Second	Christian	EKITI	Public School	PRY 2	Mother	Mother	2	Primary	Trading	Trading	Secondary	Secondary	Farming	10000	<.= 18000	Farming	10000	<.= 18000	Yes	Yes	Yes	Yes	Yes	Yes	Yes	Always	Always	Always		Yes	Community Extension Workers	Yes	Yes	Yes	No	Yes	Yes	No	Yes	Yes	Yes	Yes	Yes	Yes	Yes
129	Urban	6	Male	First	Christian	OGUN	Private School	PRY 1	Mother	Mother	2	Primary	Farming	Farming	Primary	Primary	Civil Servant/ Professional	50000	> 30000	Civil Servant	50000	> 30000	Yes	Yes	Yes	Yes	Yes	Yes	No	Always	Always	Always		Yes	Television	Yes	Yes	Yes	Yes	Yes	Yes	Yes	Yes	Yes	Yes	Yes	Yes	Yes	Yes
657	Urban	6	Male	First	Christian	OGUN	Private School	PRY 1	Mother	Mother	2	Primary	Farming	Farming	Primary	Primary	Civil Servant/ Professional	50000	> 30000	Civil Servant	50000	> 30000	Yes	Yes	Yes	Yes	Yes	Yes	No	Always	Always	Always		Yes	Television	Yes	No	No	No	Yes	No	No	No	Yes	Yes	Yes	Yes	Yes	Yes
144	Urban	6	Male	Third	Christian	ONDO	Private School	PRY 3	Mother	Mother	2	Tertiary	Civil Servant	Civil Servant	Tertiary	Tertiary	Civil Servant/ Professional	50000	> 30000	Civil Servant	50000	> 30000	No	Yes	Yes	Yes	Yes	No	Yes	Always	Always	Always		Yes	Doctors	Yes	Yes	Yes	No	Yes	Yes	No	No	Yes	Yes	Yes	Yes	Yes	Yes
658	Urban	6	Male	Third	Christian	ONDO	Private School	PRY 3	Mother	Mother	2	Tertiary	Civil Servant	Civil Servant	Tertiary	Tertiary	Civil Servant/ Professional	50000	> 30000	Civil Servant	50000	> 30000	No	Yes	Yes	Yes	Yes	No	Yes	Always	Always	Always		Yes	Doctors	Yes	No	No	No	Yes	No	No	No	Yes	Yes	Yes	Yes	Yes	Yes
671	Urban	6	Male	Third	Muslim	KOGI	Public School	PRY 1	Father	Father	1	Tertiary	Trading	Trading	Tertiary	#NULL!	#NULL!	#NULL!	#NULL!	Trading	30000	>18000 - 30000	Yes	Yes	Yes	Yes	Yes	Yes	Yes	Always	Not at all	Always		Yes	Television	Yes	No	No	Yes	Yes	No	No	No	Yes	Yes	No	Yes	No	Yes
677	Urban	6	Male	Third	Muslim	KOGI	Public School	PRY 1	Father	Father	1	Tertiary	Trading	Trading	Tertiary	#NULL!	#NULL!	#NULL!	#NULL!	Trading	30000	>18000 - 30000	Yes	Yes	Yes	Yes	Yes	Yes	Yes	Always	Not at all	Always		Yes	Television	Yes	Yes	No	Yes	Yes	Yes	Yes	Yes	Yes	Yes	Yes	Yes	Yes	Yes
280	Rural	6	Male	Second	Christian	OSUN	Private School	PRY 2	Father	Father	1	Tertiary	Civil Servant	Civil Servant	Tertiary	#NULL!	#NULL!	#NULL!	#NULL!	Civil Servant	30000	>18000 - 30000	Yes	Yes	Yes	Yes	Yes	Yes	Yes	Always	Always	Always		Yes	Doctors	Yes	Yes	Yes	No	Yes	Yes	Yes	No	Yes	Yes	Yes	Yes	Yes	Yes
393	Rural	6	Male	Second	Christian	OSUN	Private School	PRY 2	Father	Father	1	Tertiary	Civil Servant	Civil Servant	Tertiary	#NULL!	#NULL!	#NULL!	#NULL!	Civil Servant	30000	>18000 - 30000	Yes	Yes	Yes	Yes	Yes	Yes	Yes	Always	Always	Always		Yes	Doctors	No	No	No	No	No	No	No	No	No	No	No	No	No	No
495	Rural	6	Male	Second	Christian	OSUN	Private School	PRY 2	Father	Father	1	Tertiary	Civil Servant	Civil Servant	Tertiary	#NULL!	#NULL!	#NULL!	#NULL!	Civil Servant	30000	>18000 - 30000	Yes	Yes	Yes	Yes	Yes	Yes	Yes	Always	Always	Always		Yes	Doctors	Yes	No	Yes	No	Yes	Yes	Yes	No	Yes	Yes	Yes	Yes	Yes	Yes
275	Rural	6	Male	Second	Christian	EKITI	Public School	PRY 2	Mother	Mother	2	Primary	Trading	Trading	Secondary	Secondary	Farming	10000	<.= 18000	Farming	10000	<.= 18000	Yes	Yes	Yes	Yes	Yes	Yes	Yes	Always	Always	Always		Yes	Community Extension Workers	Yes	Yes	Yes	Yes	Yes	Yes	Yes	Yes	Yes	Yes	Yes	Yes	Yes	Yes
388	Rural	6	Male	Second	Christian	EKITI	Public School	PRY 2	Mother	Mother	2	Primary	Trading	Trading	Secondary	Secondary	Farming	10000	<.= 18000	Farming	10000	<.= 18000	Yes	Yes	Yes	Yes	Yes	Yes	Yes	Always	Always	Always		Yes	Community Extension Workers	No	No	No	No	No	No	No	No	No	No	No	No	No	No
427	Rural	6	Male	Second	Christian	EKITI	Public School	PRY 2	Mother	Mother	2	Primary	Trading	Trading	Secondary	Secondary	Farming	10000	<.= 18000	Farming	10000	<.= 18000	Yes	Yes	Yes	Yes	Yes	Yes	Yes	Always	Always	Always		Yes	Community Extension Workers	Yes	Yes	No	No	Yes	Yes	No	No	Yes	Yes	No	Yes	Yes	Yes
449	Rural	6	Male	Second	Christian	EKITI	Public School	PRY 2	Mother	Mother	2	Primary	Trading	Trading	Secondary	Secondary	Farming	10000	<.= 18000	Farming	10000	<.= 18000	Yes	Yes	Yes	Yes	Yes	Yes	Yes	Always	Always	Always		Yes	Community Extension Workers	Yes	Yes	Yes	Yes	Yes	Yes	No	No	Yes	Yes	Yes	No	Yes	Yes
468	Rural	6	Male	Second	Christian	EKITI	Public School	PRY 2	Mother	Mother	2	Primary	Trading	Trading	Secondary	Secondary	Farming	10000	<.= 18000	Farming	10000	<.= 18000	Yes	Yes	Yes	Yes	Yes	Yes	Yes	Always	Always	Always		Yes	Community Extension Workers	Yes	Yes	Yes	No	Yes	No	No	No	Yes	Yes	Yes	Yes	Yes	Yes
490	Rural	6	Male	Second	Christian	EKITI	Public School	PRY 2	Mother	Mother	2	Primary	Trading	Trading	Secondary	Secondary	Farming	10000	<.= 18000	Farming	10000	<.= 18000	Yes	Yes	Yes	Yes	Yes	Yes	Yes	Always	Always	Always		Yes	Community Extension Workers	Yes	No	No	No	No	No	Yes	No	Yes	Yes	No	No	No	Yes
661	Urban	6	Male	First	Christian	EKITI	Public School	PRY 1	Father	Father	1	Secondary	Farming	Farming	Secondary	#NULL!	#NULL!	#NULL!	#NULL!	Farming	25000	>18000 - 30000	Yes	Yes	Yes	No	No	No	Yes	Always	Always	Always		Yes	Family Members	Yes	No	No	No	Yes	No	No	No	Yes	Yes	Yes	Yes	Yes	Yes
652	Urban	6	Female	Third	Christian	ONDO	Private School	PRY 1	Father	Father	1	Tertiary	Civil Servant	Civil Servant	Tertiary	#NULL!	#NULL!	#NULL!	#NULL!	Civil Servant	150000	> 30000	Yes	Yes	Yes	Yes	Yes	Yes	Yes	Always	Always	Always		Yes	Nurses	Yes	No	No	No	Yes	No	No	No	Yes	Yes	Yes	Yes	Yes	Yes
238	Urban	6	Female	Third	Christian	EKITI	Private School	PRY 1	Mother	Mother	2	Tertiary	Civil Servant	Civil Servant	Tertiary	Tertiary	Civil Servant/ Professional	30000	>18000 - 30000	Civil Servant	30000	>18000 - 30000	Yes	Yes	Yes	Yes	Yes	Yes	Yes	Always	Always	Always		Yes	Radio	Yes	No	Yes	No	Yes	Yes	Yes	Yes	Yes	Yes	Yes	Yes	Yes	Yes
673	Urban	6	Female	Third	Christian	EKITI	Private School	PRY 1	Mother	Mother	2	Tertiary	Civil Servant	Civil Servant	Tertiary	Tertiary	Civil Servant/ Professional	30000	>18000 - 30000	Civil Servant	30000	>18000 - 30000	Yes	Yes	Yes	Yes	Yes	Yes	Yes	Always	Always	Always		Yes	Radio	No	No	No	No	No	No	No	No	No	No	No	No	No	Yes
679	Urban	6	Female	Third	Christian	EKITI	Private School	PRY 1	Mother	Mother	2	Tertiary	Civil Servant	Civil Servant	Tertiary	Tertiary	Civil Servant/ Professional	30000	>18000 - 30000	Civil Servant	30000	>18000 - 30000	Yes	Yes	Yes	Yes	Yes	Yes	Yes	Always	Always	Always		Yes	Television	No	No	No	No	No	No	No	No	No	No	No	No	No	Yes
19	Urban	6	Male	Second	Christian	ONDO	Public School	PRY 3	Mother	Mother	2	Secondary	Trading	Trading	Secondary	Secondary	Civil Servant/ Professional	40000	> 30000	Civil Servant	40000	> 30000	No	Yes	Yes	Yes	Yes	No	Yes	Always	Always	Always		No	#NULL!	Yes	Yes	Yes	No	Yes	Yes	Yes	Yes	Yes	Yes	Yes	Yes	Yes	Yes
162	Urban	6	Male	Third	Christian	EKITI	Public School	PRY 3	Father	Father	1	Tertiary	Civil Servant	Civil Servant	Tertiary	#NULL!	#NULL!	#NULL!	#NULL!	Civil Servant	100000	> 30000	Yes	Yes	Yes	Yes	Yes	Yes	Yes	Always	Always	Always		Yes	Television	Yes	Yes	Yes	Yes	Yes	Yes	Yes	Yes	Yes	Yes	Yes	Yes	Yes	Yes
663	Urban	6	Male	Third	Christian	EKITI	Public School	PRY 3	Father	Father	1	Tertiary	Civil Servant	Civil Servant	Tertiary	#NULL!	#NULL!	#NULL!	#NULL!	Civil Servant	100000	> 30000	Yes	Yes	Yes	Yes	Yes	Yes	Yes	Always	Always	Always		Yes	Television	Yes	No	No	No	Yes	No	Yes	No	Yes	Yes	Yes	Yes	Yes	Yes
414	Rural	6	Female	First	Christian	EKITI	Public School	PRY 2	Mother	Mother	2	Secondary	SELF EMPLOYED	Others	Secondary	Secondary	Civil Servant/ Professional	30000	>18000 - 30000	Civil Servant	30000	>18000 - 30000	Yes	Yes	Yes	Yes	Yes	No	Yes	Always	Always	Always		Yes	Community Extension Workers	Yes	Yes	Yes	Yes	Yes	Yes	No	No	Yes	Yes	No	Yes	Yes	Yes
404	Rural	6	Male	Third	Christian	EKITI	Private School	PRY 3	Mother	Mother	2	Primary	Trading	Trading	Primary	Primary	Farming	21000	>18000 - 30000	Farming	21000	>18000 - 30000	No	Yes	No	No	Yes	No	No	Always	Always	Always		Yes	Doctors	Yes	Yes	Yes	No	Yes	Yes	No	No	Yes	Yes	Yes	Yes	No	Yes
88	Urban	6	Female	Second	Christian	EKITI	Private School	PRY 1	Mother	Mother	2	Tertiary	Civil Servant	Civil Servant	Tertiary	Tertiary	Civil Servant/ Professional	20000	>18000 - 30000	Civil Servant	20000	>18000 - 30000	Yes	Yes	Yes	Yes	Yes	Yes	Yes	Always	Always	Always		Yes	Doctors	No	No	No	No	Yes	Yes	No	No	No	No	No	No	No	Yes
649	Urban	6	Female	Second	Christian	EKITI	Private School	PRY 1	Mother	Mother	2	Tertiary	Civil Servant	Civil Servant	Tertiary	Tertiary	Civil Servant/ Professional	20000	>18000 - 30000	Civil Servant	20000	>18000 - 30000	Yes	Yes	Yes	Yes	Yes	Yes	Yes	Always	Always	Always		Yes	Doctors	Yes	No	No	No	Yes	No	No	No	Yes	Yes	Yes	Yes	Yes	Yes
83	Urban	6	Female	First	Christian	EKITI	Private School	PRY 1	Mother	Mother	2	Secondary	Apprenticeship	Artisan	Tertiary	Tertiary	Artisan	30000	>18000 - 30000	Apprenticeship	30000	>18000 - 30000	Yes	Yes	Yes	Yes	Yes	Yes	Yes	Always	Always	Always		Yes	Community Extension Workers	No	No	Yes	No	No	Yes	Yes	No	Yes	Yes	Yes	No	Yes	Yes
648	Urban	6	Female	First	Christian	EKITI	Private School	PRY 1	Mother	Mother	2	Secondary	Apprenticeship	Artisan	Tertiary	Tertiary	Artisan	30000	>18000 - 30000	Apprenticeship	30000	>18000 - 30000	Yes	Yes	Yes	Yes	Yes	Yes	Yes	Always	Always	Always		Yes	Community Extension Workers	Yes	No	No	Yes	Yes	No	No	No	Yes	Yes	No	Yes	No	Yes
106	Urban	6	Male	Second	Christian	EKITI	Private School	PRY 1	Mother	Mother	2	Tertiary	SURVEYOR	Others	Tertiary	Tertiary	Civil Servant/ Professional	30000	>18000 - 30000	Civil Servant	30000	>18000 - 30000	Yes	Yes	Yes	Yes	Yes	Yes	Yes	Always	Always	Always		Yes	Internet/ Social Media	Yes	Yes	No	Yes	Yes	Yes	No	Yes	Yes	Yes	Yes	Yes	Yes	Yes
654	Urban	6	Male	Second	Christian	EKITI	Private School	PRY 1	Mother	Mother	2	Tertiary	SURVEYOR	Others	Tertiary	Tertiary	Civil Servant/ Professional	30000	>18000 - 30000	Civil Servant	30000	>18000 - 30000	Yes	Yes	Yes	Yes	Yes	Yes	Yes	Always	Always	Always		Yes	Internet/ Social Media	Yes	No	No	No	Yes	No	No	No	Yes	Yes	Yes	Yes	Yes	Yes
105	Urban	6	Male	First	Christian	EKITI	Private School	PRY 1	RELATIVE	Others	3	Tertiary	Civil Servant	Civil Servant	Tertiary	Tertiary	Civil Servant/ Professional	100000	> 30000	Civil Servant	100000	> 30000	Yes	Yes	Yes	Yes	Yes	No	No	Always	Always	Always		Yes	Radio	No	No	Yes	Yes	No	No	Yes	Yes	Yes	Yes	Yes	No	Yes	Yes
653	Urban	6	Male	First	Christian	EKITI	Private School	PRY 1	RELATIVE	Others	3	Tertiary	Civil Servant	Civil Servant	Tertiary	Tertiary	Civil Servant/ Professional	100000	> 30000	Civil Servant	100000	> 30000	Yes	Yes	Yes	Yes	Yes	No	No	Always	Always	Always		Yes	Radio	Yes	No	No	No	Yes	No	No	No	Yes	Yes	Yes	Yes	Yes	Yes
71	Urban	6	Male	First	Christian	EKITI	Private School	PRY 3	Mother	Mother	2	Secondary	Apprenticeship	Artisan	Secondary	Secondary	Artisan	20000	>18000 - 30000	Apprenticeship	20000	>18000 - 30000	No	Yes	Yes	Yes	Yes	Yes	No	Always	Always	Always		Yes	Television	No	No	No	No	No	No	No	No	No	No	No	No	No	No
647	Urban	6	Male	First	Christian	EKITI	Private School	PRY 3	Mother	Mother	2	Secondary	Apprenticeship	Artisan	Secondary	Secondary	Artisan	20000	>18000 - 30000	Apprenticeship	20000	>18000 - 30000	No	Yes	Yes	Yes	Yes	Yes	No	Always	Always	Always		Yes	Television	Yes	No	No	No	Yes	No	No	No	Yes	Yes	Yes	Yes	Yes	Yes
89	Urban	6	Male	Second	Christian	ONDO	Public School	PRY 2	Mother	Mother	2	Secondary	Apprenticeship	Artisan	Secondary	Secondary	Trading	30000	>18000 - 30000	Trading	30000	>18000 - 30000	No	Yes	No	No	Yes	No	No	Sometimes	Always	Always	FOOD NOT ALWAYS AVAILABLE. CHILD MIGHT TAKE SNACKS TO SCHOOL	Yes	Community Extension Workers	Yes	Yes	No	No	Yes	Yes	No	No	Yes	Yes	Yes	No	No	Yes
650	Urban	6	Male	Second	Christian	ONDO	Public School	PRY 2	Mother	Mother	2	Secondary	Apprenticeship	Artisan	Secondary	Secondary	Trading	30000	>18000 - 30000	Trading	30000	>18000 - 30000	No	Yes	No	No	Yes	No	No	Sometimes	Always	Always	FOOD NOT ALWAYS AVAILABLE. CHILD MIGHT TAKE SNACKS TO SCHOOL	Yes	Community Extension Workers	Yes	No	No	No	Yes	No	No	No	Yes	Yes	Yes	Yes	Yes	Yes
303	Rural	6	Male	First	Christian	OSUN	Public School	PRY 2	Father	Father	1	Secondary	Trading	Trading	Secondary	#NULL!	#NULL!	#NULL!	#NULL!		#NULL!	<.= 18000	Yes	Yes	Yes	No	No	Yes	Yes	Always	Always	Always		Yes	Community Extension Workers	Yes	Yes	Yes	No	Yes	Yes	No	No	Yes	Yes	Yes	Yes	Yes	Yes
406	Rural	6	Female	Second	Christian	EKITI	Public School	PRY 4	Mother	Mother	2	Secondary	Trading	Trading	Tertiary	Tertiary	Trading	26000	>18000 - 30000	Trading	26000	>18000 - 30000	No	Yes	Yes	Yes	Yes	No	No	Always	Always	Always		Yes	Nurses	Yes	Yes	Yes	Yes	Yes	Yes	No	No	Yes	Yes	Yes	No	Yes	Yes
411	Rural	6	Male	First	Christian	EKITI	Public School	PRY 3	Mother	Mother	2	Secondary	Trading	Trading	Tertiary	Tertiary	Trading	20000	>18000 - 30000	Trading	20000	>18000 - 30000	No	No	No	No	Yes	Yes	No	Always	Always	Always		Yes	Community Extension Workers	Yes	Yes	Yes	Yes	Yes	Yes	Yes	Yes	Yes	Yes	Yes	Yes	Yes	Yes
257	Rural	6	Male	Second	Christian	ONDO	Private School	PRY 3	Mother	Mother	2	Tertiary	Civil Servant	Civil Servant	Tertiary	Tertiary	Civil Servant/ Professional	42000	> 30000	Civil Servant	42000	> 30000	No	Yes	No	No	Yes	Yes	No	Always	Always	Always		Yes	Radio	No	No	Yes	No	No	Yes	Yes	No	Yes	Yes	Yes	No	Yes	Yes
292	Rural	6	Male	Second	Christian	ONDO	Private School	PRY 3	Mother	Mother	2	Tertiary	Civil Servant	Civil Servant	Tertiary	Tertiary	Civil Servant/ Professional	42000	> 30000	Civil Servant	42000	> 30000	No	Yes	No	No	Yes	Yes	No	Always	Always	Always		Yes	Radio	Yes	No	Yes	Yes	Yes	Yes	Yes	No	Yes	No	Yes	No	Yes	Yes
299	Rural	6	Male	Second	Christian	ONDO	Private School	PRY 3	Mother	Mother	2	Tertiary	Civil Servant	Civil Servant	Tertiary	Tertiary	Civil Servant/ Professional	42000	> 30000	Civil Servant	42000	> 30000	No	Yes	No	No	Yes	Yes	No	Always	Always	Always		Yes	Radio	Yes	Yes	Yes	Yes	Yes	Yes	Yes	Yes	Yes	Yes	Yes	Yes	Yes	Yes
345	Rural	6	Male	Second	Christian	EKITI	Private School	PRY 3	Mother	Mother	2	Tertiary	Civil Servant	Civil Servant	Tertiary	Tertiary	Civil Servant/ Professional	42000	> 30000	Civil Servant	42000	> 30000	No	Yes	No	No	Yes	Yes	No	Always	Always	Always		Yes	Radio	Yes	Yes	No	No	Yes	Yes	No	No	Yes	Yes	Yes	Yes	Yes	Yes
432	Rural	6	Male	Second	Christian	ONDO	Private School	PRY 3	Mother	Mother	2	Tertiary	Civil Servant	Civil Servant	Tertiary	Tertiary	Civil Servant/ Professional	42000	> 30000	Civil Servant	42000	> 30000	No	Yes	No	No	Yes	Yes	No	Always	Always	Always		Yes	Radio	Yes	Yes	No	No	Yes	Yes	No	No	Yes	No	Yes	Yes	Yes	Yes
454	Rural	6	Male	Second	Christian	ONDO	Private School	PRY 3	Mother	Mother	2	Tertiary	Civil Servant	Civil Servant	Tertiary	Tertiary	Civil Servant/ Professional	42000	> 30000	Civil Servant	42000	> 30000	No	Yes	No	No	Yes	Yes	No	Always	Always	Always		Yes	Radio	No	No	No	No	No	No	No	No	No	No	No	No	No	No
407	Rural	6	Male	Second	Christian	EKITI	Public School	PRY 3	Mother	Mother	2	Secondary	Trading	Trading	Secondary	Secondary	Farming	19000	>18000 - 30000	Farming	19000	>18000 - 30000	No	Yes	No	No	Yes	No	Yes	Always	Always	Always		Yes	Community Extension Workers	Yes	No	Yes	No	Yes	Yes	No	No	Yes	Yes	Yes	No	Yes	Yes
641	Urban	6	Male	First	Christian	EKITI	Private School	PRY 1	Mother	Mother	2	Secondary	Apprenticeship	Artisan	Tertiary	Tertiary	Artisan	20000	>18000 - 30000	Apprenticeship	20000	>18000 - 30000	Yes	Yes	Yes	Yes	Yes	Yes	Yes	Always	Always	Always		Yes	Nurses	Yes	Yes	Yes	No	Yes	Yes	Yes	Yes	Yes	Yes	No	No	Yes	Yes
172	Urban	6	Female	First	Christian	EDO	Private School	PRY 3	Mother	Mother	2	Tertiary	Trading	Trading	Secondary	Secondary	Farming	20000	>18000 - 30000	Farming	20000	>18000 - 30000	No	Yes	Yes	No	Yes	No	No	Always	Always	Always		Yes	Television	Yes	Yes	Yes	No	Yes	No	No	No	Yes	Yes	Yes	Yes	Yes	Yes
664	Urban	6	Female	Second	Christian	EKITI	Private School	PRY 2	Mother	Mother	2	Tertiary	Trading	Trading	Tertiary	Tertiary	Civil Servant/ Professional	70000	> 30000	Civil Servant	70000	> 30000	Yes	Yes	Yes	Yes	Yes	No	Yes	Always	Always	Always		Yes	Doctors	Yes	No	No	No	Yes	No	No	No	Yes	Yes	Yes	Yes	Yes	Yes
665	Urban	6	Female	First	Christian	EDO	Private School	PRY 3	Mother	Mother	2	Tertiary	Trading	Trading	Secondary	Secondary	Farming	20000	>18000 - 30000	Farming	20000	>18000 - 30000	No	Yes	Yes	No	Yes	No	No	Always	Always	Always		Yes	Television	Yes	No	No	No	Yes	No	No	No	Yes	Yes	Yes	Yes	Yes	Yes
670	Urban	6	Male	First	Christian	KOGI	Private School	PRY 1	Mother	Mother	2	Tertiary	Apprenticeship	Artisan	Tertiary	Tertiary	Civil Servant/ Professional	30000	>18000 - 30000	Civil Servant	30000	>18000 - 30000	No	Yes	Yes	Yes	Yes	Yes	No	Always	Always	Always		Yes	Internet/ Social Media	Yes	No	No	No	Yes	No	No	No	Yes	Yes	Yes	Yes	Yes	Yes
676	Urban	6	Male	First	Christian	KOGI	Private School	PRY 1	Mother	Mother	2	Tertiary	Apprenticeship	Artisan	Tertiary	Tertiary	Civil Servant/ Professional	30000	>18000 - 30000	Civil Servant	30000	>18000 - 30000	No	Yes	Yes	Yes	Yes	Yes	No	Always	Always	Always		Yes	Radio	No	No	No	No	No	No	No	No	No	No	No	No	No	No
667	Urban	6	Female	First	Christian	EKITI	Private School	PRY 1	Mother	Mother	2	Tertiary	Trading	Trading	Tertiary	Tertiary	Civil Servant/ Professional	30000	>18000 - 30000	Civil Servant	30000	>18000 - 30000	Yes	Yes	Yes	No	Yes	Yes	Yes	Always	Always	Always		Yes	Internet/ Social Media	Yes	Yes	Yes	Yes	Yes	Yes	Yes	Yes	Yes	Yes	Yes	Yes	Yes	Yes
206	Urban	6	Male	Second	Christian	ONDO	Private School	PRY 1	Mother	Mother	2	Tertiary	Trading	Trading	Tertiary	Tertiary	Civil Servant/ Professional	60000	> 30000	Civil Servant	60000	> 30000	No	Yes	Yes	Yes	Yes	No	Yes	Always	Always	Always		Yes	Doctors	Yes	No	No	No	Yes	No	No	No	Yes	Yes	Yes	Yes	Yes	Yes
668	Urban	6	Male	Second	Christian	ONDO	Private School	PRY 1	Mother	Mother	2	Tertiary	Trading	Trading	Tertiary	Tertiary	Civil Servant/ Professional	60000	> 30000	Civil Servant	60000	> 30000	No	Yes	Yes	Yes	Yes	No	Yes	Always	Always	Always		Yes	Doctors	Yes	Yes	Yes	No	Yes	Yes	Yes	Yes	Yes	Yes	Yes	Yes	Yes	Yes
91	Urban	6	Female	Second	Muslim	ONDO	Private School	PRY 1	Mother	Mother	2	Tertiary	Civil Servant	Civil Servant	Tertiary	Tertiary	Civil Servant/ Professional	200000	> 30000	Civil Servant	200000	> 30000	Yes	Yes	Yes	Yes	Yes	Yes	Yes	Always	Always	Always		Yes	Doctors	Yes	No	No	No	Yes	No	Yes	No	Yes	Yes	Yes	Yes	Yes	Yes
651	Urban	6	Female	Second	Muslim	ONDO	Private School	PRY 1	Mother	Mother	2	Tertiary	Civil Servant	Civil Servant	Tertiary	Tertiary	Civil Servant/ Professional	200000	> 30000	Civil Servant	200000	> 30000	Yes	Yes	Yes	Yes	Yes	Yes	Yes	Always	Always	Always		Yes	Doctors	Yes	No	No	No	Yes	No	No	No	Yes	Yes	Yes	Yes	Yes	Yes
119	Urban	6	Female	Second	Muslim	KWARA	Public School	PRY 2	Mother	Mother	2	Secondary	Apprenticeship	Artisan	Tertiary	Tertiary	Unemployed	50000	> 30000	Unemployed	50000	> 30000	No	Yes	Yes	Yes	Yes	No	Yes	Always	Always	Always		Yes	Radio	No	No	No	No	No	No	No	No	No	No	No	No	No	No
656	Urban	6	Female	Second	Muslim	KWARA	Public School	PRY 2	Mother	Mother	2	Secondary	Apprenticeship	Artisan	Tertiary	Tertiary	Unemployed	50000	> 30000	Unemployed	50000	> 30000	No	Yes	Yes	Yes	Yes	No	Yes	Always	Always	Always		Yes	Radio	Yes	No	No	No	Yes	No	No	No	Yes	Yes	Yes	Yes	Yes	Yes
146	Urban	6	Female	Second	Christian	EKITI	Public School	PRY 2	Father	Father	1	Secondary	Apprenticeship	Artisan	Tertiary	#NULL!	#NULL!	#NULL!	#NULL!	Apprenticeship	60000	> 30000	No	Yes	Yes	Yes	Yes	Yes	No	Always	Always	Always		Yes	Community Extension Workers	Yes	Yes	Yes	No	Yes	Yes	Yes	No	Yes	Yes	Yes	Yes	Yes	Yes
659	Urban	6	Female	Second	Christian	EKITI	Public School	PRY 2	Father	Father	1	Secondary	Apprenticeship	Artisan	Tertiary	#NULL!	#NULL!	#NULL!	#NULL!	Apprenticeship	60000	> 30000	No	Yes	Yes	Yes	Yes	Yes	No	Always	Always	Always		Yes	Community Extension Workers	Yes	Yes	No	No	Yes	No	Yes	No	Yes	Yes	No	Yes	Yes	Yes
62	Urban	6	Female	First	Christian	IMO	Private School	PRY 3	Mother	Mother	2	Secondary	Apprenticeship	Artisan	Secondary	Secondary	Trading	60000	> 30000	Trading	60000	> 30000	Yes	Yes	Yes	No	Yes	No	Yes	Always	Always	Always		Yes	Radio	Yes	No	Yes	No	Yes	Yes	Yes	Yes	Yes	Yes	Yes	Yes	Yes	Yes
645	Urban	6	Female	First	Christian	IMO	Private School	PRY 3	Mother	Mother	2	Secondary	Apprenticeship	Artisan	Secondary	Secondary	Trading	60000	> 30000	Trading	60000	> 30000	Yes	Yes	Yes	No	Yes	No	Yes	Always	Always	Always		Yes	Radio	Yes	Yes	Yes	Yes	Yes	Yes	Yes	Yes	Yes	Yes	Yes	Yes	Yes	Yes
666	Urban	6	Male	Second	Muslim	OSUN	Private School	PRY 2	Mother	Mother	2	Tertiary	Civil Servant	Civil Servant	Tertiary	Tertiary	Civil Servant/ Professional	80000	> 30000	Civil Servant	80000	> 30000	Yes	Yes	No	Yes	No	Yes	Yes	Sometimes	Always	Always		Yes	Community Extension Workers	Yes	Yes	No	No	Yes	No	No	No	Yes	Yes	Yes	Yes	Yes	Yes
476	Rural	6	Male	First	Christian	EKITI	Private School	PRY 1	Mother	Mother	2	Secondary	Apprenticeship	Artisan	Tertiary	Tertiary	Artisan	20000	>18000 - 30000	Apprenticeship	20000	>18000 - 30000	Yes	Yes	Yes	Yes	Yes	Yes	Yes	Always	Always	Always		Yes	Nurses	No	No	No	No	No	No	No	No	No	No	No	No	No	No
483	Rural	6	Male	First	Christian	EKITI	Private School	PRY 1	Mother	Mother	2	Secondary	Apprenticeship	Artisan	Tertiary	Tertiary	Artisan	20000	>18000 - 30000	Apprenticeship	20000	>18000 - 30000	Yes	Yes	Yes	Yes	Yes	Yes	Yes	Always	Always	Always		Yes	Nurses	No	No	No	No	No	No	No	No	No	No	No	No	No	No
304	Rural	6	Male	Second	Christian	BENUE	Public School	PRY 3	Mother	Mother	2	Primary	Farming	Farming	Primary	Primary	Farming	40000	> 30000	Farming	40000	> 30000	No	Yes	No	No	Yes	No	Yes	Always	Always	Always		Yes	Community Extension Workers	Yes	Yes	Yes	Yes	Yes	Yes	Yes	Yes	Yes	Yes	Yes	Yes	Yes	Yes
354	Rural	6	Female	First	Christian	EKITI	Private School	PRY 4	Mother	Mother	2	Tertiary	Trading	Trading	Secondary	Secondary	Farming	20000	>18000 - 30000	Farming	20000	>18000 - 30000	No	Yes	Yes	No	Yes	No	No	Always	Always	Always		No	#NULL!	No	Yes	No	Yes	No	Yes	No	Yes	No	No	No	No	No	Yes
7	Urban	6	Male	First	Muslim	ONDO	Public School	PRY 1	Mother	Mother	2	Secondary	Trading	Trading	Tertiary	Tertiary	Trading	50000	> 30000	Trading	50000	> 30000	No	Yes	Yes	No	Yes	No	No	Always	Always	Always		Yes	Internet/ Social Media	Yes	No	No	No	Yes	No	No	No	Yes	Yes	Yes	Yes	Yes	Yes
34	Urban	6	Female	First	Christian	EKITI	Private School	PRY 1	Mother	Mother	2	Secondary	Apprenticeship	Artisan	Secondary	Secondary	Artisan	20000	>18000 - 30000	Apprenticeship	20000	>18000 - 30000	No	Yes	Yes	Yes	Yes	No	No	Always	Always	Always		Yes	Internet/ Social Media	Yes	Yes	Yes	No	Yes	Yes	Yes	Yes	Yes	Yes	No	No	Yes	Yes
114	Urban	6	Female	First	Christian	EKITI	Private School	PRY 2	Father	Father	1	Tertiary	Trading	Trading	Tertiary	#NULL!	#NULL!	#NULL!	#NULL!	Civil Servant	45000	> 30000	Yes	Yes	Yes	Yes	Yes	Yes	No	Always	Always	Always		Yes	Television	Yes	Yes	No	No	Yes	Yes	No	No	Yes	No	Yes	Yes	Yes	Yes
655	Urban	6	Female	First	Christian	EKITI	Private School	PRY 2	Father	Father	1	Tertiary	Trading	Trading	Tertiary	#NULL!	#NULL!	#NULL!	#NULL!	Civil Servant	45000	> 30000	Yes	Yes	Yes	Yes	Yes	Yes	No	Always	Always	Always		Yes	Television	Yes	No	Yes	No	Yes	Yes	Yes	Yes	Yes	Yes	Yes	Yes	Yes	Yes
8	Urban	6	Male	First	Christian	EKITI	Public School	PRY 1	Mother	Mother	2	Secondary	Trading	Trading	Tertiary	Tertiary	Trading	70000	> 30000	Trading	70000	> 30000	No	Yes	Yes	No	Yes	No	No	Always	Sometimes	Always	NOT ALWAYS T HOME FOR LUNCH. ALWAYS IN SCHOOL	Yes	Internet/ Social Media	Yes	No	No	No	Yes	No	No	No	Yes	Yes	Yes	Yes	Yes	Yes
332	Rural	6	Male	First	Muslim	ONDO	Public School	PRY 1	Mother	Mother	2	Secondary	Trading	Trading	Tertiary	Tertiary	Trading	50000	> 30000	Trading	50000	> 30000	No	Yes	Yes	No	Yes	No	No	Always	Always	Always		No	#NULL!	Yes	No	No	No	Yes	Yes	Yes	Yes	Yes	No	No	Yes	Yes	Yes
287	Rural	6	Female	First	Christian	EKITI	Private School	PRY 1	Mother	Mother	2	Secondary	Apprenticeship	Artisan	Secondary	Secondary	Artisan	20000	>18000 - 30000	Apprenticeship	20000	>18000 - 30000	No	Yes	Yes	Yes	Yes	No	No	Always	Always	Always		No	#NULL!	Yes	No	Yes	No	Yes	Yes	Yes	Yes	Yes	Yes	Yes	Yes	Yes	Yes
400	Rural	6	Female	First	Christian	EKITI	Private School	PRY 1	Mother	Mother	2	Secondary	Apprenticeship	Artisan	Secondary	Secondary	Artisan	20000	>18000 - 30000	Apprenticeship	20000	>18000 - 30000	No	Yes	Yes	Yes	Yes	No	No	Always	Always	Always		No	#NULL!	Yes	No	No	No	Yes	Yes	No	No	Yes	Yes	No	Yes	Yes	Yes
501	Rural	6	Female	First	Christian	EKITI	Private School	PRY 1	Mother	Mother	2	Secondary	Apprenticeship	Artisan	Secondary	Secondary	Artisan	20000	>18000 - 30000	Apprenticeship	20000	>18000 - 30000	No	Yes	Yes	Yes	Yes	No	No	Always	Always	Always		No	#NULL!	No	No	No	No	No	No	No	No	No	No	No	No	No	No
333	Rural	6	Male	First	Christian	EKITI	Public School	PRY 1	Mother	Mother	2	Secondary	Trading	Trading	Tertiary	Tertiary	Trading	70000	> 30000	Trading	70000	> 30000	No	Yes	Yes	No	Yes	No	No	Always	Always	Always		No	#NULL!	Yes	Yes	No	No	Yes	Yes	Yes	No	Yes	No	Yes	Yes	Yes	Yes
301	Rural	6	Female	First	Christian	BENUE	Public School	PRY 3	Father	Father	1	Secondary	Farming	Farming	Secondary	#NULL!	#NULL!	#NULL!	#NULL!		#NULL!	<.= 18000	Yes	Yes	Yes	No	No	Yes	Yes	Always	Always	Always		Yes	Community Extension Workers	Yes	Yes	Yes	No	Yes	Yes	Yes	No	Yes	Yes	Yes	Yes	Yes	Yes
35	Urban	6	Female	First	Christian	EKITI	Private School	PRY 2	Mother	Mother	2	Secondary	Apprenticeship	Artisan	None	None	Unemployed	10000	<.= 18000	Unemployed	10000	<.= 18000	No	Yes	Yes	Yes	Yes	No	No	Always	Always	Always		Yes	Internet/ Social Media	Yes	Yes	Yes	Yes	Yes	Yes	Yes	Yes	Yes	Yes	Yes	Yes	Yes	Yes
674	Urban	6	Female	First	Muslim	KWARA	Private School	PRY 1	Mother	Mother	2	Tertiary	Civil Servant	Civil Servant	Tertiary	Tertiary	Civil Servant/ Professional	50000	> 30000	Civil Servant	50000	> 30000	Yes	Yes	Yes	Yes	Yes	Yes	Yes	Always	Always	Always		Yes	Radio	No	No	No	No	No	No	No	No	No	No	No	No	No	No
40	Urban	6	Male	First	Christian	EKITI	Public School	PRY 3	Mother	Mother	2	Secondary	Apprenticeship	Artisan	Primary	Primary	Farming	20000	>18000 - 30000	Farming	20000	>18000 - 30000	No	Yes	Yes	Yes	Yes	Yes	Yes	Always	Always	Always		Yes	Internet/ Social Media	Yes	No	No	No	Yes	No	No	No	Yes	Yes	Yes	Yes	Yes	Yes
11	Urban	6	Male	First	Christian	EKITI	Private School	PRY 3	Mother	Mother	2	Tertiary	Civil Servant	Civil Servant	Tertiary	Tertiary	Civil Servant/ Professional	50000	> 30000	Civil Servant	50000	> 30000	Yes	Yes	Yes	No	Yes	No	No	Always	Always	Always		Yes	Nurses	Yes	No	No	No	Yes	No	No	No	Yes	Yes	Yes	Yes	Yes	Yes
207	Urban	6	Female	First	Christian	EKITI	Public School	PRY 1	Mother	Mother	2	Primary	Trading	Trading	Secondary	Secondary	Farming	20000	>18000 - 30000	Farming	20000	>18000 - 30000	Yes	Yes	Yes	Yes	Yes	No	No	Always	Always	Always		No	#NULL!	Yes	No	No	No	Yes	No	No	No	Yes	Yes	Yes	Yes	Yes	Yes
669	Urban	6	Female	First	Christian	EKITI	Public School	PRY 1	Mother	Mother	2	Primary	Trading	Trading	Secondary	Secondary	Farming	20000	>18000 - 30000	Farming	20000	>18000 - 30000	Yes	Yes	Yes	Yes	Yes	No	No	Always	Always	Always		No	#NULL!	Yes	No	Yes	No	Yes	Yes	Yes	Yes	Yes	Yes	Yes	Yes	Yes	Yes
161	Urban	6	Female	First	Christian	EKITI	Private School	PRY 3	Father	Father	1	Tertiary	Civil Servant	Civil Servant	Tertiary	#NULL!	#NULL!	#NULL!	#NULL!	Civil Servant	50000	> 30000	No	Yes	Yes	Yes	Yes	Yes	Yes	Always	Always	Always		Yes	Television	Yes	No	No	No	Yes	No	No	No	Yes	Yes	Yes	Yes	Yes	Yes
662	Urban	6	Female	First	Christian	EKITI	Private School	PRY 3	Father	Father	1	Tertiary	Civil Servant	Civil Servant	Tertiary	#NULL!	#NULL!	#NULL!	#NULL!	Civil Servant	50000	> 30000	No	Yes	Yes	Yes	Yes	Yes	Yes	Always	Always	Always		Yes	Television	Yes	No	No	No	Yes	No	No	No	Yes	Yes	Yes	Yes	Yes	Yes
375	Rural	6	Female	First	Muslim	ONDO	Public School	PRY 3	Mother	Mother	2	Secondary	Trading	Trading	Secondary	Secondary	Farming	10000	<.= 18000	Farming	10000	<.= 18000	No	Yes	Yes	Yes	No	No	No	Always	Always	Always		Yes	Community Extension Workers	Yes	Yes	Yes	No	Yes	Yes	Yes	Yes	Yes	Yes	Yes	Yes	Yes	Yes
341	Rural	6	Male	First	Muslim	EKITI	Private School	PRY 2	Father	Father	1	Secondary	Apprenticeship	Artisan	Secondary	#NULL!	#NULL!	#NULL!	#NULL!	Apprenticeship	30000	>18000 - 30000	No	Yes	Yes	No	No	Yes	Yes	Always	Always	Always		Yes	Internet/ Social Media	Yes	Yes	Yes	No	Yes	No	No	No	Yes	Yes	Yes	No	No	Yes
374	Rural	6	Male	First	Muslim	EKITI	Private School	PRY 6	Mother	Mother	2	Tertiary	Apprenticeship	Artisan	Tertiary	Tertiary	Civil Servant/ Professional	25000	>18000 - 30000	Civil Servant	25000	>18000 - 30000	No	Yes	No	Yes	No	No	No	Always	Always	Always		Yes	Community Extension Workers	Yes	No	Yes	Yes	Yes	Yes	Yes	Yes	Yes	Yes	Yes	Yes	Yes	Yes
288	Rural	6	Female	First	Christian	EKITI	Private School	PRY 2	Mother	Mother	2	Secondary	Apprenticeship	Artisan	None	None	Unemployed	10000	<.= 18000	Unemployed	10000	<.= 18000	No	Yes	Yes	Yes	Yes	No	No	Always	Always	Always		No	#NULL!	Yes	Yes	Yes	Yes	Yes	Yes	Yes	Yes	Yes	Yes	Yes	Yes	Yes	Yes
401	Rural	6	Female	First	Christian	EKITI	Private School	PRY 2	Mother	Mother	2	Secondary	Apprenticeship	Artisan	None	None	Unemployed	10000	<.= 18000	Unemployed	10000	<.= 18000	No	Yes	Yes	Yes	Yes	No	No	Always	Always	Always		No	#NULL!	Yes	Yes	No	No	Yes	Yes	No	No	Yes	Yes	Yes	Yes	Yes	Yes
502	Rural	6	Female	First	Christian	EKITI	Private School	PRY 2	Mother	Mother	2	Secondary	Apprenticeship	Artisan	None	None	Unemployed	10000	<.= 18000	Unemployed	10000	<.= 18000	No	Yes	Yes	Yes	Yes	No	No	Always	Always	Always		No	#NULL!	Yes	No	Yes	Yes	Yes	Yes	Yes	No	Yes	No	Yes	No	Yes	Yes
266	Rural	6	Male	First	Christian	EKITI	Public School	PRY 3	Mother	Mother	2	Secondary	Apprenticeship	Artisan	Primary	Primary	Farming	20000	>18000 - 30000	Farming	20000	>18000 - 30000	No	Yes	Yes	Yes	Yes	Yes	Yes	Always	Always	Always		Yes	Nurses	Yes	No	Yes	No	Yes	No	No	No	Yes	Yes	No	No	No	Yes
379	Rural	6	Male	First	Christian	EKITI	Public School	PRY 3	Mother	Mother	2	Secondary	Apprenticeship	Artisan	Primary	Primary	Farming	20000	>18000 - 30000	Farming	20000	>18000 - 30000	No	Yes	Yes	Yes	Yes	Yes	Yes	Always	Always	Always		Yes	Nurses	Yes	Yes	Yes	No	Yes	Yes	No	No	Yes	Yes	Yes	Yes	Yes	Yes
441	Rural	6	Male	First	Christian	EKITI	Public School	PRY 3	Mother	Mother	2	Secondary	Apprenticeship	Artisan	Primary	Primary	Farming	20000	>18000 - 30000	Farming	20000	>18000 - 30000	No	Yes	Yes	Yes	Yes	Yes	Yes	Always	Always	Always		Yes	Nurses	No	No	No	No	No	No	No	No	No	No	No	No	No	Yes
460	Rural	6	Male	First	Christian	EKITI	Public School	PRY 3	Mother	Mother	2	Secondary	Apprenticeship	Artisan	Primary	Primary	Farming	20000	>18000 - 30000	Farming	20000	>18000 - 30000	No	Yes	Yes	Yes	Yes	Yes	Yes	Always	Always	Always		Yes	Nurses	Yes	Yes	Yes	No	Yes	Yes	Yes	No	Yes	Yes	Yes	No	Yes	Yes
474	Rural	6	Male	First	Christian	EKITI	Public School	PRY 3	Mother	Mother	2	Secondary	Apprenticeship	Artisan	Primary	Primary	Farming	20000	>18000 - 30000	Farming	20000	>18000 - 30000	No	Yes	Yes	Yes	Yes	Yes	Yes	Always	Always	Always		Yes	Nurses	No	No	No	No	No	No	No	No	No	No	No	No	No	No
481	Rural	6	Male	First	Christian	EKITI	Public School	PRY 3	Mother	Mother	2	Secondary	Apprenticeship	Artisan	Primary	Primary	Farming	20000	>18000 - 30000	Farming	20000	>18000 - 30000	No	Yes	Yes	Yes	Yes	Yes	Yes	Always	Always	Always		Yes	Nurses	Yes	Yes	No	No	Yes	No	No	No	No	No	No	No	No	Yes
336	Rural	6	Male	First	Christian	EKITI	Private School	PRY 3	Mother	Mother	2	Tertiary	Civil Servant	Civil Servant	Tertiary	Tertiary	Civil Servant/ Professional	50000	> 30000	Civil Servant	50000	> 30000	Yes	Yes	Yes	No	Yes	No	No	Always	Always	Always		Yes	Community Extension Workers	Yes	No	Yes	No	Yes	No	No	Yes	Yes	No	No	No	Yes	Yes
642	Urban	6	Female	First	Christian	EKITI	Public School	PRY 1	Mother	Mother	2	Tertiary	Unemployed	Unemployed	Tertiary	Tertiary	Unemployed	30000	>18000 - 30000	Unemployed	30000	>18000 - 30000	Yes	Yes	Yes	Yes	Yes	Yes	Yes	Always	Always	Always		Yes	Nurses	Yes	Yes	Yes	Yes	Yes	Yes	Yes	Yes	Yes	Yes	Yes	Yes	Yes	Yes
477	Rural	6	Female	First	Christian	EKITI	Public School	PRY 1	Mother	Mother	2	Tertiary	Unemployed	Unemployed	Tertiary	Tertiary	Unemployed	30000	>18000 - 30000	Unemployed	30000	>18000 - 30000	Yes	Yes	Yes	Yes	Yes	Yes	Yes	Always	Always	Always		Yes	Nurses	No	No	No	No	No	No	No	No	No	No	No	No	No	No
484	Rural	6	Female	First	Christian	EKITI	Public School	PRY 1	Mother	Mother	2	Tertiary	Unemployed	Unemployed	Tertiary	Tertiary	Unemployed	30000	>18000 - 30000	Unemployed	30000	>18000 - 30000	Yes	Yes	Yes	Yes	Yes	Yes	Yes	Always	Always	Always		Yes	Nurses	Yes	Yes	Yes	Yes	Yes	Yes	Yes	No	Yes	No	No	No	No	Yes
124	Urban	7	Male	Third	Christian	EKITI	Public School	PRY 1	Mother	Mother	2	Primary	Farming	Farming	Secondary	Secondary	Farming	20000	>18000 - 30000	Farming	20000	>18000 - 30000	No	Yes	Yes	Yes	Yes	Yes	Yes	Always	Always	Always		Yes	Internet/ Social Media	Yes	No	No	No	Yes	No	No	No	Yes	Yes	Yes	Yes	Yes	Yes
689	Urban	7	Male	Third	Christian	EKITI	Public School	PRY 1	Mother	Mother	2	Primary	Farming	Farming	Secondary	Secondary	Farming	20000	>18000 - 30000	Farming	20000	>18000 - 30000	No	Yes	Yes	Yes	Yes	Yes	Yes	Always	Always	Always		Yes	Internet/ Social Media	No	No	Yes	No	No	Yes	Yes	No	Yes	Yes	Yes	No	Yes	Yes
111	Urban	7	Male	Fifth	Christian	EKITI	Private School	PRY 2	Mother	Mother	2	Secondary	Trading	Trading	Secondary	Secondary	Trading	25000	>18000 - 30000	Trading	25000	>18000 - 30000	Yes	Yes	Yes	Yes	Yes	Yes	No	Always	Always	Always		No	#NULL!	Yes	Yes	No	No	Yes	Yes	Yes	Yes	Yes	Yes	No	Yes	Yes	Yes
688	Urban	7	Male	Fifth	Christian	EKITI	Private School	PRY 2	Mother	Mother	2	Secondary	Trading	Trading	Secondary	Secondary	Trading	25000	>18000 - 30000	Trading	25000	>18000 - 30000	Yes	Yes	Yes	Yes	Yes	Yes	No	Always	Always	Always		No	#NULL!	Yes	Yes	Yes	No	Yes	Yes	No	No	Yes	Yes	Yes	No	No	Yes
150	Urban	7	Male	Second	Christian	ONDO	Private School	PRY 3	Father	Father	1	Tertiary	Trading	Trading	Tertiary	#NULL!	#NULL!	#NULL!	#NULL!	Civil Servant	50000	> 30000	Yes	Yes	Yes	Yes	Yes	No	Yes	Always	Not at all	Always		Yes	Television	Yes	Yes	Yes	Yes	Yes	Yes	Yes	Yes	Yes	Yes	Yes	Yes	No	Yes
697	Urban	7	Male	Second	Christian	ONDO	Private School	PRY 3	Father	Father	1	Tertiary	Trading	Trading	Tertiary	#NULL!	#NULL!	#NULL!	#NULL!	Civil Servant	50000	> 30000	Yes	Yes	Yes	Yes	Yes	No	Yes	Always	Not at all	Always		Yes	Television	Yes	Yes	Yes	No	Yes	Yes	No	No	Yes	Yes	Yes	No	Yes	Yes
416	Rural	7	Female	Fourth	Christian	EKITI	Private School	PRY 4	Mother	Mother	2	None	Trading	Trading	None	None	Trading	15000	<.= 18000	Trading	15000	<.= 18000	Yes	Yes	Yes	Yes	Yes	Yes	Yes	Always	Always	Always		Yes	Community Extension Workers	Yes	Yes	Yes	Yes	Yes	No	No	No	Yes	Yes	Yes	No	Yes	Yes
525	Rural	7	Female	Fourth	Christian	EKITI	Private School	PRY 4	Mother	Mother	2	None	Trading	Trading	None	None	Trading	15000	<.= 18000	Trading	15000	<.= 18000	Yes	Yes	Yes	Yes	Yes	Yes	Yes	Always	Always	Always		Yes	Community Extension Workers	No	No	No	No	Yes	No	No	No	No	No	No	No	No	No
854	Rural	7	Female	Fourth	Christian	EKITI	Private School	PRY 4	Mother	Mother	2	None	Trading	Trading	None	None	Trading	15000	<.= 18000	Trading	15000	<.= 18000	Yes	Yes	Yes	Yes	Yes	Yes	Yes	Always	Always	Always		Yes	Community Extension Workers	Yes	No	No	Yes	Yes	Yes	No	No	Yes	Yes	No	No	Yes	Yes
222	Urban	7	Male	Third	Christian	EKITI	Private School	PRY 1	Mother	Mother	2	Tertiary	Trading	Trading	Tertiary	Tertiary	Civil Servant/ Professional	50000	> 30000	Civil Servant	50000	> 30000	No	Yes	Yes	Yes	Yes	Yes	Yes	Always	Always	Always		No	#NULL!	Yes	No	No	No	Yes	No	No	No	Yes	Yes	Yes	Yes	Yes	Yes
708	Urban	7	Male	Third	Christian	EKITI	Private School	PRY 1	Mother	Mother	2	Tertiary	Trading	Trading	Tertiary	Tertiary	Civil Servant/ Professional	50000	> 30000	Civil Servant	50000	> 30000	No	Yes	Yes	Yes	Yes	Yes	Yes	Always	Always	Always		No	#NULL!	Yes	No	Yes	No	Yes	Yes	Yes	Yes	Yes	Yes	Yes	Yes	Yes	Yes
716	Urban	7	Male	Third	Christian	EKITI	Private School	PRY 1	Mother	Mother	2	Tertiary	Trading	Trading	Tertiary	Tertiary	Civil Servant/ Professional	50000	> 30000	Civil Servant	50000	> 30000	No	Yes	Yes	Yes	Yes	Yes	Yes	Always	Always	Always		No	#NULL!	Yes	Yes	No	No	Yes	Yes	No	No	Yes	Yes	No	Yes	Yes	Yes
202	Urban	7	Female	Second	Christian	EKITI	Private School	PRY 2	Mother	Mother	2	Primary	Trading	Trading	Secondary	Secondary	Artisan	10000	<.= 18000	Apprenticeship	10000	<.= 18000	Yes	Yes	Yes	Yes	Yes	No	No	Always	Always	Always		No	#NULL!	Yes	No	No	No	Yes	No	No	No	Yes	Yes	Yes	Yes	Yes	Yes
706	Urban	7	Female	Second	Christian	EKITI	Private School	PRY 2	Mother	Mother	2	Primary	Trading	Trading	Secondary	Secondary	Artisan	10000	<.= 18000	Apprenticeship	10000	<.= 18000	Yes	Yes	Yes	Yes	Yes	No	No	Always	Always	Always		No	#NULL!	Yes	No	No	No	Yes	No	No	No	Yes	Yes	Yes	Yes	Yes	Yes
239	Urban	7	Female	Second	Christian	ONDO	Public School	PRY 1	GRANDMOTHER	Grandmother	3	Primary	Apprenticeship	Artisan	Tertiary	Tertiary	Civil Servant/ Professional	30000	>18000 - 30000	Civil Servant	30000	>18000 - 30000	No	Yes	Yes	Yes	Yes	Yes	No	Always	Always	Always		Yes	Nurses	Yes	Yes	Yes	Yes	Yes	Yes	Yes	Yes	Yes	Yes	Yes	Yes	Yes	Yes
714	Urban	7	Female	Second	Christian	ONDO	Public School	PRY 1	GRANDMOTHER	Grandmother	3	Primary	Apprenticeship	Artisan	Tertiary	Tertiary	Civil Servant/ Professional	30000	>18000 - 30000	Civil Servant	30000	>18000 - 30000	No	Yes	Yes	Yes	Yes	Yes	No	Always	Always	Always		Yes	Nurses	Yes	Yes	No	No	Yes	Yes	No	No	Yes	Yes	No	Yes	Yes	Yes
722	Urban	7	Female	Second	Christian	ONDO	Public School	PRY 1	GRANDMOTHER	Grandmother	3	Primary	Apprenticeship	Artisan	Tertiary	Tertiary	Civil Servant/ Professional	30000	>18000 - 30000	Civil Servant	30000	>18000 - 30000	No	Yes	Yes	Yes	Yes	Yes	No	Always	Always	Always		Yes	Nurses	Yes	Yes	Yes	No	Yes	Yes	Yes	No	Yes	Yes	Yes	No	No	Yes
36	Urban	7	Male	First	Christian	EKITI	Private School	PRY 4	Mother	Mother	2	Tertiary	Civil Servant	Civil Servant	Tertiary	Tertiary	Civil Servant/ Professional	80000	> 30000	Civil Servant	80000	> 30000	Yes	Yes	Yes	Yes	Yes	Yes	No	Always	Always	Always		Yes	Nurses	Yes	Yes	Yes	Yes	Yes	Yes	Yes	No	Yes	Yes	Yes	Yes	Yes	Yes
41	Urban	7	Male	Second	Christian	EKITI	Private School	PRY 3	Mother	Mother	2	Secondary	Trading	Trading	Tertiary	Tertiary	Civil Servant/ Professional	50000	> 30000	Civil Servant	50000	> 30000	Yes	Yes	Yes	Yes	Yes	No	Yes	Always	Always	Always		No	#NULL!	Yes	No	No	Yes	Yes	No	No	No	Yes	Yes	No	Yes	No	Yes
680	Urban	7	Male	Second	Christian	EKITI	Private School	PRY 3	Mother	Mother	2	Secondary	Trading	Trading	Tertiary	Tertiary	Civil Servant/ Professional	50000	> 30000	Civil Servant	50000	> 30000	Yes	Yes	Yes	Yes	Yes	No	Yes	Always	Always	Always		No	#NULL!	Yes	Yes	Yes	No	Yes	Yes	No	Yes	Yes	Yes	Yes	Yes	Yes	Yes
140	Urban	7	Female	First	Christian	ONDO	Private School	PRY 3	Mother	Mother	2	Secondary	Trading	Trading	Secondary	Secondary	Artisan	40000	> 30000	Apprenticeship	40000	> 30000	No	Yes	Yes	No	Yes	No	Yes	Always	Always	Always		No	#NULL!	Yes	Yes	Yes	Yes	Yes	Yes	Yes	Yes	Yes	Yes	Yes	Yes	Yes	Yes
695	Urban	7	Female	First	Christian	ONDO	Private School	PRY 3	Mother	Mother	2	Secondary	Trading	Trading	Secondary	Secondary	Artisan	40000	> 30000	Apprenticeship	40000	> 30000	No	Yes	Yes	No	Yes	No	Yes	Always	Always	Always		No	#NULL!	No	No	No	No	Yes	Yes	No	No	No	No	No	No	No	Yes
196	Urban	7	Male	Third	Christian	EKITI	Private School	PRY 1	Mother	Mother	2	Secondary	Trading	Trading	Secondary	Secondary	Trading	40000	> 30000	Trading	40000	> 30000	No	Yes	No	Yes	Yes	Yes	Yes	Always	Always	Always		No	#NULL!	Yes	Yes	Yes	No	Yes	Yes	No	Yes	Yes	Yes	Yes	Yes	Yes	Yes
705	Urban	7	Male	Third	Christian	EKITI	Private School	PRY 1	Mother	Mother	2	Secondary	Trading	Trading	Secondary	Secondary	Trading	40000	> 30000	Trading	40000	> 30000	No	Yes	No	Yes	Yes	Yes	Yes	Always	Always	Always		No	#NULL!	Yes	No	No	No	Yes	No	No	No	Yes	Yes	Yes	Yes	Yes	Yes
136	Urban	7	Female	First	Christian	EKITI	Private School	PRY 4	Mother	Mother	2	Tertiary	Civil Servant	Civil Servant	Tertiary	Tertiary	Civil Servant/ Professional	70000	> 30000	Civil Servant	70000	> 30000	Yes	Yes	Yes	Yes	Yes	Yes	Yes	Always	Always	Always		Yes	Radio	Yes	No	Yes	No	Yes	Yes	Yes	Yes	Yes	Yes	Yes	Yes	Yes	Yes
694	Urban	7	Female	First	Christian	EKITI	Private School	PRY 4	Mother	Mother	2	Tertiary	Civil Servant	Civil Servant	Tertiary	Tertiary	Civil Servant/ Professional	70000	> 30000	Civil Servant	70000	> 30000	Yes	Yes	Yes	Yes	Yes	Yes	Yes	Always	Always	Always		Yes	Radio	No	No	No	No	Yes	No	No	No	Yes	No	No	Yes	No	Yes
104	Urban	7	Male	First	Christian	EKITI	Private School	PRY 2	Mother	Mother	2	Tertiary	Civil Servant	Civil Servant	Tertiary	Tertiary	Civil Servant/ Professional	40000	> 30000	Civil Servant	40000	> 30000	Yes	Yes	Yes	Yes	Yes	No	No	Sometimes	Sometimes	Sometimes	HE MAY NOT HAVE APPETITE	Yes	Radio	No	No	Yes	Yes	Yes	Yes	No	No	Yes	Yes	No	Yes	Yes	Yes
687	Urban	7	Male	First	Christian	EKITI	Private School	PRY 2	Mother	Mother	2	Tertiary	Civil Servant	Civil Servant	Tertiary	Tertiary	Civil Servant/ Professional	40000	> 30000	Civil Servant	40000	> 30000	Yes	Yes	Yes	Yes	Yes	No	No	Sometimes	Sometimes	Sometimes	HE MAY NOT HAVE APPETITE	Yes	Radio	Yes	Yes	Yes	No	Yes	Yes	No	No	Yes	Yes	Yes	No	No	Yes
267	Rural	7	Male	Second	Christian	EKITI	Private School	PRY 3	Mother	Mother	2	Secondary	Trading	Trading	Tertiary	Tertiary	Civil Servant/ Professional	50000	> 30000	Civil Servant	50000	> 30000	Yes	Yes	Yes	Yes	Yes	No	Yes	Always	Always	Always		Yes	Nurses	Yes	Yes	No	No	Yes	Yes	No	No	Yes	Yes	No	No	No	Yes
380	Rural	7	Male	Second	Christian	EKITI	Private School	PRY 3	Mother	Mother	2	Secondary	Trading	Trading	Tertiary	Tertiary	Civil Servant/ Professional	50000	> 30000	Civil Servant	50000	> 30000	Yes	Yes	Yes	Yes	Yes	No	Yes	Always	Always	Always		Yes	Nurses	No	No	No	No	No	No	No	No	No	No	No	No	No	Yes
419	Rural	7	Male	Second	Christian	KWARA	Private School	PRY 4	Mother	Mother	2	Secondary	Trading	Trading	Tertiary	Tertiary	Civil Servant/ Professional	50000	> 30000	Civil Servant	50000	> 30000	Yes	Yes	Yes	Yes	Yes	No	Yes	Always	Always	Always		Yes	Nurses	Yes	No	Yes	Yes	No	No	No	No	Yes	Yes	Yes	No	Yes	Yes
442	Rural	7	Male	Second	Christian	EKITI	Private School	PRY 3	Mother	Mother	2	Secondary	Trading	Trading	Tertiary	Tertiary	Civil Servant/ Professional	50000	> 30000	Civil Servant	50000	> 30000	Yes	Yes	Yes	Yes	Yes	No	Yes	Always	Always	Always		Yes	Nurses	No	No	No	No	No	No	No	No	No	No	No	No	No	No
461	Rural	7	Male	Second	Christian	EKITI	Private School	PRY 3	Mother	Mother	2	Secondary	Trading	Trading	Tertiary	Tertiary	Civil Servant/ Professional	50000	> 30000	Civil Servant	50000	> 30000	Yes	Yes	Yes	Yes	Yes	No	Yes	Always	Always	Always		Yes	Nurses	No	No	Yes	No	Yes	Yes	No	No	Yes	Yes	Yes	Yes	Yes	Yes
475	Rural	7	Male	Second	Christian	EKITI	Private School	PRY 3	Mother	Mother	2	Secondary	Trading	Trading	Tertiary	Tertiary	Civil Servant/ Professional	50000	> 30000	Civil Servant	50000	> 30000	Yes	Yes	Yes	Yes	Yes	No	Yes	Always	Always	Always		Yes	Nurses	No	No	No	No	No	No	No	No	No	No	No	No	No	No
482	Rural	7	Male	Second	Christian	EKITI	Private School	PRY 3	Mother	Mother	2	Secondary	Trading	Trading	Tertiary	Tertiary	Civil Servant/ Professional	50000	> 30000	Civil Servant	50000	> 30000	Yes	Yes	Yes	Yes	Yes	No	Yes	Always	Always	Always		Yes	Nurses	Yes	Yes	Yes	No	Yes	Yes	No	No	Yes	Yes	Yes	Yes	Yes	Yes
504	Rural	7	Male	Second	Christian	EKITI	Private School	PRY 3	Mother	Mother	2	Secondary	Trading	Trading	Tertiary	Tertiary	Civil Servant/ Professional	50000	> 30000	Civil Servant	50000	> 30000	Yes	Yes	Yes	Yes	Yes	No	Yes	Always	Always	Always		Yes	Nurses	Yes	Yes	Yes	No	Yes	No	No	No	Yes	Yes	Yes	Yes	Yes	Yes
517	Rural	7	Male	Second	Christian	EKITI	Private School	PRY 3	Mother	Mother	2	Secondary	Trading	Trading	Tertiary	Tertiary	Civil Servant/ Professional	50000	> 30000	Civil Servant	50000	> 30000	Yes	Yes	Yes	Yes	Yes	No	Yes	Always	Always	Always		Yes	Nurses	Yes	Yes	No	No	Yes	Yes	Yes	Yes	No	No	No	Yes	Yes	Yes
526	Rural	7	Male	Second	Christian	KWARA	Private School	PRY 4	Mother	Mother	2	Secondary	Trading	Trading	Tertiary	Tertiary	Civil Servant/ Professional	50000	> 30000	Civil Servant	50000	> 30000	Yes	Yes	Yes	Yes	Yes	No	Yes	Always	Always	Always		Yes	Nurses	No	No	No	No	No	No	No	No	No	No	No	No	No	No
529	Rural	7	Male	Second	Christian	EKITI	Private School	PRY 3	Mother	Mother	2	Secondary	Trading	Trading	Tertiary	Tertiary	Civil Servant/ Professional	50000	> 30000	Civil Servant	50000	> 30000	Yes	Yes	Yes	Yes	Yes	No	Yes	Always	Always	Always		Yes	Nurses	No	Yes	No	No	No	No	Yes	Yes	No	No	No	Yes	Yes	Yes
531	Rural	7	Male	Second	Christian	EKITI	Private School	PRY 3	Mother	Mother	2	Secondary	Trading	Trading	Tertiary	Tertiary	Civil Servant/ Professional	50000	> 30000	Civil Servant	50000	> 30000	Yes	Yes	Yes	Yes	Yes	No	Yes	Always	Always	Always		Yes	Nurses	Yes	Yes	No	No	Yes	Yes	Yes	Yes	Yes	No	Yes	No	No	Yes
855	Rural	7	Male	Second	Christian	KWARA	Private School	PRY 4	Mother	Mother	2	Secondary	Trading	Trading	Tertiary	Tertiary	Civil Servant/ Professional	50000	> 30000	Civil Servant	50000	> 30000	Yes	Yes	Yes	Yes	Yes	No	Yes	Always	Always	Always		Yes	Nurses	Yes	No	No	No	Yes	Yes	No	No	Yes	Yes	No	Yes	Yes	Yes
858	Rural	7	Male	Second	Christian	EKITI	Private School	PRY 3	Mother	Mother	2	Secondary	Trading	Trading	Tertiary	Tertiary	Civil Servant/ Professional	50000	> 30000	Civil Servant	50000	> 30000	Yes	Yes	Yes	Yes	Yes	No	Yes	Always	Always	Always		Yes	Nurses	Yes	Yes	Yes	No	Yes	Yes	No	No	Yes	Yes	Yes	No	Yes	Yes
860	Rural	7	Male	Second	Christian	EKITI	Private School	PRY 3	Mother	Mother	2	Secondary	Trading	Trading	Tertiary	Tertiary	Civil Servant/ Professional	50000	> 30000	Civil Servant	50000	> 30000	Yes	Yes	Yes	Yes	Yes	No	Yes	Always	Always	Always		Yes	Nurses	Yes	Yes	Yes	No	No	No	No	Yes	Yes	No	Yes	No	Yes	Yes
321	Rural	7	Male	Third	Christian	EKITI	Private School	PRY 1	Mother	Mother	2	Secondary	Trading	Trading	Secondary	Secondary	Trading	40000	> 30000	Trading	40000	> 30000	No	Yes	No	Yes	Yes	Yes	Yes	Always	Always	Always		No	#NULL!	Yes	Yes	No	No	Yes	Yes	Yes	Yes	Yes	No	Yes	No	No	Yes
511	Rural	7	Male	Third	Christian	EKITI	Private School	PRY 1	Mother	Mother	2	Secondary	Trading	Trading	Secondary	Secondary	Trading	40000	> 30000	Trading	40000	> 30000	No	Yes	No	Yes	Yes	Yes	Yes	Always	Always	Always		No	#NULL!	Yes	Yes	Yes	No	Yes	Yes	Yes	No	Yes	Yes	Yes	Yes	Yes	Yes
405	Rural	7	Male	Third	Christian	ONDO	Public School	PRY 4	Mother	Mother	2	Tertiary	Civil Servant	Civil Servant	Tertiary	Tertiary	Farming	38000	> 30000	Farming	38000	> 30000	No	Yes	No	Yes	Yes	Yes	No	Always	Always	Always		Yes	Community Extension Workers	Yes	Yes	Yes	No	No	No	No	Yes	Yes	No	Yes	No	Yes	Yes
523	Rural	7	Male	Third	Christian	ONDO	Public School	PRY 4	Mother	Mother	2	Tertiary	Civil Servant	Civil Servant	Tertiary	Tertiary	Farming	38000	> 30000	Farming	38000	> 30000	No	Yes	No	Yes	Yes	Yes	No	Always	Always	Always		Yes	Community Extension Workers	No	No	No	No	No	No	No	No	No	No	No	No	No	Yes
413	Rural	7	Female	Third	Christian	KWARA	Private School	PRY 4	Mother	Mother	2	Tertiary	Farming	Farming	Tertiary	Tertiary	Civil Servant/ Professional	95000	<.= 18000		#NULL!	<.= 18000	No	Yes	Yes	No	Yes	No	No	Always	Always	Always		Yes	Community Extension Workers	Yes	No	No	No	Yes	No	No	No	Yes	Yes	Yes	Yes	Yes	Yes
524	Rural	7	Female	Third	Christian	KWARA	Private School	PRY 4	Mother	Mother	2	Tertiary	Farming	Farming	Tertiary	Tertiary	Civil Servant/ Professional	95000	<.= 18000		#NULL!	<.= 18000	No	Yes	Yes	No	Yes	No	No	Always	Always	Always		Yes	Community Extension Workers	Yes	Yes	Yes	No	Yes	Yes	Yes	No	No	No	No	No	No	No
853	Rural	7	Female	Third	Christian	KWARA	Private School	PRY 4	Mother	Mother	2	Tertiary	Farming	Farming	Tertiary	Tertiary	Civil Servant/ Professional	95000	<.= 18000		#NULL!	<.= 18000	No	Yes	Yes	No	Yes	No	No	Always	Always	Always		Yes	Community Extension Workers	Yes	Yes	No	Yes	Yes	Yes	No	No	Yes	Yes	No	Yes	Yes	Yes
228	Urban	7	Male	Third	Christian	EKITI	Public School	PRY 1	Mother	Mother	2	Tertiary	Apprenticeship	Artisan	Tertiary	Tertiary	Artisan	30000	>18000 - 30000	Apprenticeship	30000	>18000 - 30000	No	Yes	Yes	Yes	Yes	No	No	Always	Always	Always		Yes	Nurses	Yes	Yes	Yes	No	Yes	No	No	No	Yes	Yes	Yes	Yes	Yes	Yes
711	Urban	7	Male	Third	Christian	EKITI	Public School	PRY 1	Mother	Mother	2	Tertiary	Apprenticeship	Artisan	Tertiary	Tertiary	Artisan	30000	>18000 - 30000	Apprenticeship	30000	>18000 - 30000	No	Yes	Yes	Yes	Yes	No	No	Always	Always	Always		Yes	Nurses	No	No	Yes	Yes	Yes	Yes	No	No	Yes	Yes	No	Yes	Yes	Yes
719	Urban	7	Male	Third	Christian	EKITI	Public School	PRY 1	Mother	Mother	2	Tertiary	Apprenticeship	Artisan	Tertiary	Tertiary	Artisan	30000	>18000 - 30000	Apprenticeship	30000	>18000 - 30000	No	Yes	Yes	Yes	Yes	No	No	Always	Always	Always		Yes	Nurses	Yes	Yes	Yes	No	Yes	Yes	No	No	Yes	Yes	Yes	No	Yes	Yes
225	Urban	7	Female	Second	Christian	EKITI	Private School	PRY 1	Mother	Mother	2	Secondary	Unemployed	Unemployed	Secondary	Secondary	Artisan	30000	>18000 - 30000	Apprenticeship	30000	>18000 - 30000	No	Yes	Yes	Yes	Yes	No	No	Always	Always	Always		No	#NULL!	No	No	No	No	No	No	No	No	No	No	No	No	No	No
710	Urban	7	Female	Second	Christian	EKITI	Private School	PRY 1	Mother	Mother	2	Secondary	Unemployed	Unemployed	Secondary	Secondary	Artisan	30000	>18000 - 30000	Apprenticeship	30000	>18000 - 30000	No	Yes	Yes	Yes	Yes	No	No	Always	Always	Always		No	#NULL!	Yes	Yes	Yes	No	Yes	Yes	Yes	No	Yes	Yes	No	No	Yes	Yes
718	Urban	7	Female	Second	Christian	EKITI	Private School	PRY 1	Mother	Mother	2	Secondary	Unemployed	Unemployed	Secondary	Secondary	Artisan	30000	>18000 - 30000	Apprenticeship	30000	>18000 - 30000	No	Yes	Yes	Yes	Yes	No	No	Always	Always	Always		No	#NULL!	Yes	Yes	No	No	Yes	Yes	Yes	Yes	Yes	Yes	No	Yes	Yes	Yes
229	Urban	7	Male	Third	Christian	EKITI	Private School	PRY 1	Mother	Mother	2	Tertiary	Trading	Trading	Tertiary	Tertiary	Civil Servant/ Professional	40000	> 30000	Civil Servant	40000	> 30000	Yes	Yes	Yes	Yes	Yes	Yes	Yes	Always	Always	Always		Yes	Television	Yes	Yes	Yes	No	Yes	Yes	No	Yes	Yes	Yes	Yes	Yes	Yes	Yes
712	Urban	7	Male	Third	Christian	EKITI	Private School	PRY 1	Mother	Mother	2	Tertiary	Trading	Trading	Tertiary	Tertiary	Civil Servant/ Professional	40000	> 30000	Civil Servant	40000	> 30000	Yes	Yes	Yes	Yes	Yes	Yes	Yes	Always	Always	Always		Yes	Television	No	No	Yes	Yes	No	No	Yes	Yes	Yes	Yes	Yes	No	Yes	Yes
720	Urban	7	Male	Third	Christian	EKITI	Private School	PRY 1	Mother	Mother	2	Tertiary	Trading	Trading	Tertiary	Tertiary	Civil Servant/ Professional	40000	> 30000	Civil Servant	40000	> 30000	Yes	Yes	Yes	Yes	Yes	Yes	Yes	Always	Always	Always		Yes	Television	No	No	No	No	No	No	No	No	No	No	No	No	No	No
12	Urban	7	Male	Third	Muslim	KOGI	Public School	PRY 4	Mother	Mother	2	Primary	Farming	Farming	Primary	Primary	Farming	60000	> 30000	Farming	60000	> 30000	No	Yes	Yes	No	Yes	Yes	Yes	Always	Always	Always		Yes	Radio	Yes	No	No	No	Yes	No	No	No	Yes	Yes	Yes	Yes	Yes	Yes
59	Urban	7	Male	Second	Christian	EKITI	Private School	PRY 3	Father	Father	1	Secondary	Apprenticeship	Artisan	Tertiary	#NULL!	#NULL!	#NULL!	#NULL!	Civil Servant	40000	> 30000	Yes	Yes	Yes	Yes	Yes	Yes	Yes	Sometimes	Always	Always	SOMETIMES CHILD IS LATE FOR SCHOOL	Yes	Radio	Yes	Yes	No	No	Yes	No	No	No	Yes	Yes	Yes	Yes	Yes	Yes
682	Urban	7	Male	Second	Christian	EKITI	Private School	PRY 3	Father	Father	1	Secondary	Apprenticeship	Artisan	Tertiary	#NULL!	#NULL!	#NULL!	#NULL!	Civil Servant	40000	> 30000	Yes	Yes	Yes	Yes	Yes	Yes	Yes	Sometimes	Always	Always	SOMETIMES CHILD IS LATE FOR SCHOOL	Yes	Radio	Yes	Yes	Yes	Yes	Yes	Yes	Yes	Yes	Yes	Yes	Yes	Yes	Yes	Yes
128	Urban	7	Male	First	Christian	ONDO	Private School	PRY 3	Mother	Mother	2	Tertiary	Civil Servant	Civil Servant	Tertiary	Tertiary	Civil Servant/ Professional	40000	> 30000	Civil Servant	40000	> 30000	Yes	Yes	Yes	Yes	Yes	Yes	No	Always	Always	Always		Yes	Radio	Yes	Yes	Yes	Yes	Yes	Yes	Yes	Yes	Yes	Yes	Yes	Yes	Yes	Yes
691	Urban	7	Male	First	Christian	ONDO	Private School	PRY 3	Mother	Mother	2	Tertiary	Civil Servant	Civil Servant	Tertiary	Tertiary	Civil Servant/ Professional	40000	> 30000	Civil Servant	40000	> 30000	Yes	Yes	Yes	Yes	Yes	Yes	No	Always	Always	Always		Yes	Radio	Yes	Yes	Yes	No	Yes	Yes	No	No	Yes	Yes	Yes	No	No	Yes
156	Urban	7	Female	Third	Christian	EKITI	Private School	PRY 3	Mother	Mother	2	Tertiary	Civil Servant	Civil Servant	Tertiary	Tertiary	Civil Servant/ Professional	65000	> 30000	Civil Servant	65000	> 30000	Yes	Yes	Yes	No	No	Yes	Yes	Always	Always	Always		Yes	Radio	Yes	No	No	No	Yes	No	No	No	Yes	Yes	Yes	Yes	Yes	Yes
700	Urban	7	Female	Third	Christian	EKITI	Private School	PRY 3	Mother	Mother	2	Tertiary	Civil Servant	Civil Servant	Tertiary	Tertiary	Civil Servant/ Professional	65000	> 30000	Civil Servant	65000	> 30000	Yes	Yes	Yes	No	No	Yes	Yes	Always	Always	Always		Yes	Radio	Yes	No	No	No	Yes	No	No	No	Yes	Yes	Yes	Yes	Yes	Yes
337	Rural	7	Male	Third	Muslim	KOGI	Public School	PRY 4	Mother	Mother	2	Primary	Farming	Farming	Primary	Primary	Farming	60000	> 30000	Farming	60000	> 30000	No	Yes	Yes	No	Yes	Yes	Yes	Always	Always	Always		No	#NULL!	No	Yes	Yes	Yes	Yes	Yes	No	Yes	No	No	No	Yes	No	No
513	Rural	7	Male	Third	Muslim	KOGI	Public School	PRY 4	Mother	Mother	2	Primary	Farming	Farming	Primary	Primary	Farming	60000	> 30000	Farming	60000	> 30000	No	Yes	Yes	No	Yes	Yes	Yes	Always	Always	Always		No	#NULL!	Yes	Yes	Yes	No	Yes	Yes	No	No	Yes	Yes	Yes	Yes	Yes	Yes
45	Urban	7	Female	Second	Muslim	EKITI	Private School	PRY 5	Father	Father	1	Tertiary	Civil Servant	Civil Servant	Tertiary	#NULL!	#NULL!	#NULL!	#NULL!	Civil Servant	50000	> 30000	Yes	Yes	Yes	Yes	Yes	Yes	Yes	Always	Sometimes	Always	DUE TO EXTRA LESSON AT SCHOOL	Yes	Television	Yes	No	No	No	Yes	No	No	No	Yes	Yes	Yes	Yes	Yes	Yes
681	Urban	7	Female	Second	Muslim	EKITI	Private School	PRY 5	Father	Father	1	Tertiary	Civil Servant	Civil Servant	Tertiary	#NULL!	#NULL!	#NULL!	#NULL!	Civil Servant	50000	> 30000	Yes	Yes	Yes	Yes	Yes	Yes	Yes	Always	Sometimes	Always	DUE TO EXTRA LESSON AT SCHOOL	Yes	Television	Yes	Yes	Yes	Yes	Yes	Yes	No	No	Yes	Yes	Yes	No	Yes	Yes
151	Urban	7	Female	First	Christian	EKITI	Private School	PRY 3	Mother	Mother	2	Tertiary	Civil Servant	Civil Servant	Tertiary	Tertiary	Civil Servant/ Professional	80000	> 30000	Civil Servant	80000	> 30000	Yes	Yes	Yes	Yes	No	Yes	Yes	Always	Sometimes	Always		Yes	Nurses	Yes	Yes	Yes	Yes	Yes	Yes	Yes	Yes	Yes	Yes	Yes	Yes	Yes	Yes
152	Urban	7	Female	First	Christian	EKITI	Private School	PRY 3	Mother	Mother	2	Tertiary	Civil Servant	Civil Servant	Tertiary	Tertiary	Civil Servant/ Professional	70000	> 30000	Civil Servant	70000	> 30000	Yes	Yes	Yes	Yes	Yes	No	Yes	Always	Sometimes	Always	CHILD WILL BE IN SCHOOL DURING LUNCH HOURS	Yes	Television	Yes	No	No	No	Yes	No	No	No	Yes	Yes	Yes	Yes	Yes	Yes
698	Urban	7	Female	First	Christian	EKITI	Private School	PRY 3	Mother	Mother	2	Tertiary	Civil Servant	Civil Servant	Tertiary	Tertiary	Civil Servant/ Professional	80000	> 30000	Civil Servant	80000	> 30000	Yes	Yes	Yes	Yes	No	Yes	Yes	Always	Sometimes	Always		Yes	Nurses	Yes	No	No	No	Yes	No	Yes	No	Yes	Yes	Yes	Yes	Yes	Yes
699	Urban	7	Female	First	Christian	EKITI	Private School	PRY 3	Mother	Mother	2	Tertiary	Civil Servant	Civil Servant	Tertiary	Tertiary	Civil Servant/ Professional	70000	> 30000	Civil Servant	70000	> 30000	Yes	Yes	Yes	Yes	Yes	No	Yes	Always	Sometimes	Always	CHILD WILL BE IN SCHOOL DURING LUNCH HOURS	Yes	Television	Yes	No	No	No	Yes	No	No	No	Yes	Yes	Yes	Yes	Yes	Yes
30	Urban	7	Male	Second	Christian	ONDO	Private School	PRY 3	Mother	Mother	2	Tertiary	Apprenticeship	Artisan	Tertiary	Tertiary	Others	40000	> 30000	SURVEYOR	40000	> 30000	Yes	Yes	Yes	Yes	Yes	Yes	No	Always	Always	Always		Yes	Community Extension Workers	Yes	Yes	No	No	Yes	Yes	Yes	No	Yes	Yes	Yes	Yes	Yes	Yes
81	Urban	7	Female	Second	Christian	ONDO	Private School	PRY 3	Mother	Mother	2	Tertiary	Apprenticeship	Artisan	Tertiary	Tertiary	Artisan	20000	>18000 - 30000	DRIVER	20000	>18000 - 30000	Yes	Yes	Yes	Yes	Yes	No	No	Always	Always	Always		Yes	Community Extension Workers	Yes	Yes	Yes	No	Yes	Yes	No	No	Yes	Yes	Yes	No	No	Yes
685	Urban	7	Female	Second	Christian	ONDO	Private School	PRY 3	Mother	Mother	2	Tertiary	Apprenticeship	Artisan	Tertiary	Tertiary	Artisan	20000	>18000 - 30000	DRIVER	20000	>18000 - 30000	Yes	Yes	Yes	Yes	Yes	No	No	Always	Always	Always		Yes	Community Extension Workers	Yes	Yes	Yes	No	Yes	No	No	No	Yes	Yes	Yes	No	No	Yes
218	Urban	7	Female	Second	Christian	EKITI	Private School	PRY 2	Mother	Mother	2	Tertiary	Trading	Trading	Tertiary	Tertiary	Civil Servant/ Professional	70000	> 30000	Civil Servant	70000	> 30000	Yes	Yes	Yes	No	Yes	Yes	Yes	Always	Always	Always		Yes	Television	Yes	Yes	Yes	Yes	Yes	Yes	Yes	Yes	Yes	Yes	Yes	Yes	Yes	Yes
707	Urban	7	Female	Second	Christian	EKITI	Private School	PRY 2	Mother	Mother	2	Tertiary	Trading	Trading	Tertiary	Tertiary	Civil Servant/ Professional	70000	> 30000	Civil Servant	70000	> 30000	Yes	Yes	Yes	No	Yes	Yes	Yes	Always	Always	Always		Yes	Television	Yes	No	No	No	Yes	No	No	No	Yes	Yes	Yes	Yes	Yes	Yes
715	Urban	7	Female	Second	Christian	EKITI	Private School	PRY 2	Mother	Mother	2	Tertiary	Trading	Trading	Tertiary	Tertiary	Civil Servant/ Professional	70000	> 30000	Civil Servant	70000	> 30000	Yes	Yes	Yes	No	Yes	Yes	Yes	Always	Always	Always		Yes	Television	Yes	Yes	Yes	No	Yes	Yes	No	No	Yes	Yes	Yes	No	Yes	Yes
130	Urban	7	Male	Second	Christian	ONDO	Public School	PRY 4	Mother	Mother	2	Secondary	Trading	Trading	Secondary	Secondary	Artisan	30000	>18000 - 30000	DRIVER	30000	>18000 - 30000	No	Yes	Yes	Yes	Yes	No	Yes	Always	Always	Always		Yes	Television	No	No	No	No	No	No	No	No	No	No	No	No	No	No
692	Urban	7	Male	Second	Christian	ONDO	Public School	PRY 4	Mother	Mother	2	Secondary	Trading	Trading	Secondary	Secondary	Artisan	30000	>18000 - 30000	DRIVER	30000	>18000 - 30000	No	Yes	Yes	Yes	Yes	No	Yes	Always	Always	Always		Yes	Television	Yes	Yes	Yes	No	Yes	Yes	No	No	Yes	Yes	Yes	Yes	Yes	Yes
168	Urban	7	Male	First	Christian	OSUN	Public School	PRY 3	Father	Father	1	Primary	Farming	Farming	Primary	#NULL!	#NULL!	#NULL!	#NULL!	Farming	70000	> 30000	Yes	Yes	Yes	Yes	Yes	No	Yes	Always	Always	Always		Yes	Nurses	Yes	Yes	Yes	Yes	Yes	Yes	Yes	Yes	Yes	Yes	Yes	Yes	Yes	Yes
702	Urban	7	Male	First	Christian	OSUN	Public School	PRY 3	Father	Father	1	Primary	Farming	Farming	Primary	#NULL!	#NULL!	#NULL!	#NULL!	Farming	70000	> 30000	Yes	Yes	Yes	Yes	Yes	No	Yes	Always	Always	Always		Yes	Nurses	Yes	No	No	No	Yes	No	No	No	Yes	Yes	Yes	Yes	Yes	Yes
6	Urban	7	Male	Second	Christian	EKITI	Private School	PRY 3	Father	Father	1	Tertiary	Civil Servant	Civil Servant	Tertiary	#NULL!	#NULL!	#NULL!	#NULL!	Civil Servant	150000	> 30000	Yes	Yes	Yes	Yes	Yes	Yes	Yes	Always	Always	Always		Yes	Community Extension Workers	Yes	No	No	Yes	Yes	No	No	No	Yes	Yes	No	Yes	No	Yes
63	Urban	7	Male	Third	Muslim	KOGI	Public School	PRY 4	Mother	Mother	2	Secondary	Farming	Farming	Secondary	Secondary	Farming	50000	> 30000	Farming	50000	> 30000	No	Yes	Yes	No	Yes	Yes	Yes	Always	Always	Always		Yes	Television	Yes	No	No	No	Yes	No	No	No	Yes	Yes	Yes	Yes	Yes	Yes
683	Urban	7	Male	Third	Muslim	KOGI	Public School	PRY 4	Mother	Mother	2	Secondary	Farming	Farming	Secondary	Secondary	Farming	50000	> 30000	Farming	50000	> 30000	No	Yes	Yes	No	Yes	Yes	Yes	Always	Always	Always		Yes	Television	Yes	No	No	Yes	Yes	No	No	No	Yes	Yes	Yes	No	Yes	Yes
125	Urban	7	Female	First	Christian	EKITI	Private School	PRY 3	Mother	Mother	2	Tertiary	PRIVATE SCHOOL TEACHER	Others	Tertiary	Tertiary	Civil Servant/ Professional	50000	> 30000	Civil Servant	50000	> 30000	Yes	Yes	Yes	Yes	Yes	No	Yes	Always	Sometimes	Always	SCHOOL ACTIVITES	Yes	Nurses	Yes	No	No	No	Yes	No	No	No	Yes	Yes	Yes	Yes	Yes	Yes
690	Urban	7	Female	First	Christian	EKITI	Private School	PRY 3	Mother	Mother	2	Tertiary	PRIVATE SCHOOL TEACHER	Others	Tertiary	Tertiary	Civil Servant/ Professional	50000	> 30000	Civil Servant	50000	> 30000	Yes	Yes	Yes	Yes	Yes	No	Yes	Always	Sometimes	Always	SCHOOL ACTIVITES	Yes	Nurses	No	No	Yes	No	No	Yes	Yes	No	Yes	Yes	Yes	No	Yes	Yes
134	Urban	7	Male	Second	Muslim	OYO	Public School	PRY 3	Mother	Mother	2	Primary	Trading	Trading	Secondary	Secondary	Farming	30000	>18000 - 30000	Farming	30000	>18000 - 30000	No	Yes	Yes	Yes	Yes	Yes	Yes	Always	Always	Always		No	#NULL!	Yes	Yes	Yes	Yes	Yes	Yes	No	No	Yes	Yes	Yes	Yes	No	Yes
693	Urban	7	Male	Second	Muslim	OYO	Public School	PRY 3	Mother	Mother	2	Primary	Trading	Trading	Secondary	Secondary	Farming	30000	>18000 - 30000	Farming	30000	>18000 - 30000	No	Yes	Yes	Yes	Yes	Yes	Yes	Always	Always	Always		No	#NULL!	Yes	Yes	Yes	No	Yes	Yes	No	No	Yes	Yes	Yes	No	Yes	Yes
271	Rural	7	Female	Second	Muslim	EKITI	Private School	PRY 5	Father	Father	1	Tertiary	Civil Servant	Civil Servant	Tertiary	#NULL!	#NULL!	#NULL!	#NULL!	Civil Servant	50000	> 30000	Yes	Yes	Yes	Yes	Yes	Yes	Yes	Always	Always	Always		Yes	Television	Yes	Yes	Yes	Yes	Yes	Yes	Yes	Yes	Yes	Yes	Yes	Yes	Yes	Yes
384	Rural	7	Female	Second	Muslim	EKITI	Private School	PRY 5	Father	Father	1	Tertiary	Civil Servant	Civil Servant	Tertiary	#NULL!	#NULL!	#NULL!	#NULL!	Civil Servant	50000	> 30000	Yes	Yes	Yes	Yes	Yes	Yes	Yes	Always	Always	Always		Yes	Television	No	No	No	No	No	No	No	No	No	No	No	No	No	No
486	Rural	7	Female	Second	Muslim	EKITI	Private School	PRY 5	Father	Father	1	Tertiary	Civil Servant	Civil Servant	Tertiary	#NULL!	#NULL!	#NULL!	#NULL!	Civil Servant	50000	> 30000	Yes	Yes	Yes	Yes	Yes	Yes	Yes	Always	Always	Always		Yes	Television	Yes	Yes	Yes	Yes	Yes	Yes	Yes	Yes	Yes	Yes	Yes	Yes	Yes	Yes
505	Rural	7	Female	Second	Muslim	EKITI	Private School	PRY 5	Father	Father	1	Tertiary	Civil Servant	Civil Servant	Tertiary	#NULL!	#NULL!	#NULL!	#NULL!	Civil Servant	50000	> 30000	Yes	Yes	Yes	Yes	Yes	Yes	Yes	Always	Always	Always		Yes	Television	Yes	Yes	Yes	Yes	Yes	Yes	No	No	Yes	Yes	Yes	Yes	No	Yes
518	Rural	7	Female	Second	Muslim	EKITI	Private School	PRY 5	Father	Father	1	Tertiary	Civil Servant	Civil Servant	Tertiary	#NULL!	#NULL!	#NULL!	#NULL!	Civil Servant	50000	> 30000	Yes	Yes	Yes	Yes	Yes	Yes	Yes	Always	Always	Always		Yes	Television	Yes	Yes	Yes	Yes	Yes	Yes	No	Yes	Yes	Yes	Yes	Yes	Yes	Yes
532	Rural	7	Female	Second	Muslim	EKITI	Private School	PRY 5	Father	Father	1	Tertiary	Civil Servant	Civil Servant	Tertiary	#NULL!	#NULL!	#NULL!	#NULL!	Civil Servant	50000	> 30000	Yes	Yes	Yes	Yes	Yes	Yes	Yes	Always	Always	Always		Yes	Television	Yes	Yes	Yes	No	Yes	Yes	Yes	Yes	Yes	Yes	Yes	Yes	Yes	Yes
861	Rural	7	Female	Second	Muslim	EKITI	Private School	PRY 5	Father	Father	1	Tertiary	Civil Servant	Civil Servant	Tertiary	#NULL!	#NULL!	#NULL!	#NULL!	Civil Servant	50000	> 30000	Yes	Yes	Yes	Yes	Yes	Yes	Yes	Always	Always	Always		Yes	Television	Yes	Yes	Yes	Yes	Yes	Yes	No	No	Yes	Yes	Yes	No	Yes	Yes
915	Rural	7	Female	Second	Muslim	EKITI	Private School	PRY 5	Father	Father	1	Tertiary	Civil Servant	Civil Servant	Tertiary	#NULL!	#NULL!	#NULL!	#NULL!	Civil Servant	50000	> 30000	Yes	Yes	Yes	Yes	Yes	Yes	Yes	Always	Always	Always		Yes	Television	Yes	Yes	Yes	No	Yes	Yes	Yes	No	Yes	Yes	Yes	No	Yes	Yes
969	Rural	7	Female	Second	Muslim	EKITI	Private School	PRY 5	Father	Father	1	Tertiary	Civil Servant	Civil Servant	Tertiary	#NULL!	#NULL!	#NULL!	#NULL!	Civil Servant	50000	> 30000	Yes	Yes	Yes	Yes	Yes	Yes	Yes	Always	Always	Always		Yes	Television	No	No	No	No	No	No	No	No	No	No	No	No	No	No
283	Rural	7	Male	Second	Christian	ONDO	Private School	PRY 3	Mother	Mother	2	Tertiary	Apprenticeship	Artisan	Tertiary	Tertiary	Farming	40000	> 30000	Farming	40000	> 30000	Yes	Yes	Yes	Yes	Yes	Yes	No	Always	Always	Always		Yes	Community Extension Workers	Yes	Yes	Yes	Yes	Yes	Yes	Yes	No	Yes	Yes	Yes	Yes	Yes	Yes
396	Rural	7	Male	Second	Christian	ONDO	Private School	PRY 3	Mother	Mother	2	Tertiary	Apprenticeship	Artisan	Tertiary	Tertiary	Farming	40000	> 30000	Farming	40000	> 30000	Yes	Yes	Yes	Yes	Yes	Yes	No	Always	Always	Always		Yes	Community Extension Workers	Yes	Yes	Yes	No	Yes	Yes	No	No	Yes	Yes	No	Yes	Yes	No
498	Rural	7	Male	Second	Christian	ONDO	Private School	PRY 3	Mother	Mother	2	Tertiary	Apprenticeship	Artisan	Tertiary	Tertiary	Farming	40000	> 30000	Farming	40000	> 30000	Yes	Yes	Yes	Yes	Yes	Yes	No	Always	Always	Always		Yes	Community Extension Workers	Yes	No	No	No	Yes	Yes	Yes	Yes	Yes	Yes	Yes	Yes	Yes	Yes
507	Rural	7	Male	Second	Christian	ONDO	Private School	PRY 3	Mother	Mother	2	Tertiary	Apprenticeship	Artisan	Tertiary	Tertiary	Farming	40000	> 30000	Farming	40000	> 30000	Yes	Yes	Yes	Yes	Yes	Yes	No	Always	Always	Always		Yes	Community Extension Workers	Yes	No	Yes	No	Yes	Yes	Yes	Yes	Yes	Yes	Yes	Yes	Yes	Yes
520	Rural	7	Male	Second	Christian	ONDO	Private School	PRY 3	Mother	Mother	2	Tertiary	Apprenticeship	Artisan	Tertiary	Tertiary	Farming	40000	> 30000	Farming	40000	> 30000	Yes	Yes	Yes	Yes	Yes	Yes	No	Always	Always	Always		Yes	Community Extension Workers	Yes	Yes	No	Yes	Yes	Yes	Yes	Yes	Yes	Yes	Yes	Yes	Yes	Yes
534	Rural	7	Male	Second	Christian	ONDO	Private School	PRY 3	Mother	Mother	2	Tertiary	Apprenticeship	Artisan	Tertiary	Tertiary	Farming	40000	> 30000	Farming	40000	> 30000	Yes	Yes	Yes	Yes	Yes	Yes	No	Always	Always	Always		Yes	Community Extension Workers	Yes	Yes	Yes	Yes	Yes	Yes	Yes	Yes	Yes	Yes	Yes	Yes	Yes	Yes
863	Rural	7	Male	Second	Christian	ONDO	Private School	PRY 3	Mother	Mother	2	Tertiary	Apprenticeship	Artisan	Tertiary	Tertiary	Farming	40000	> 30000	Farming	40000	> 30000	Yes	Yes	Yes	Yes	Yes	Yes	No	Always	Always	Always		Yes	Community Extension Workers	Yes	No	Yes	No	Yes	Yes	No	No	Yes	Yes	Yes	Yes	Yes	Yes
917	Rural	7	Male	Second	Christian	ONDO	Private School	PRY 3	Mother	Mother	2	Tertiary	Apprenticeship	Artisan	Tertiary	Tertiary	Farming	40000	> 30000	Farming	40000	> 30000	Yes	Yes	Yes	Yes	Yes	Yes	No	Always	Always	Always		Yes	Community Extension Workers	No	Yes	No	No	No	Yes	No	Yes	No	Yes	Yes	Yes	No	Yes
971	Rural	7	Male	Second	Christian	ONDO	Private School	PRY 3	Mother	Mother	2	Tertiary	Apprenticeship	Artisan	Tertiary	Tertiary	Farming	40000	> 30000	Farming	40000	> 30000	Yes	Yes	Yes	Yes	Yes	Yes	No	Always	Always	Always		Yes	Community Extension Workers	No	No	No	No	No	No	No	No	No	No	No	No	No	No
331	Rural	7	Male	Second	Christian	EKITI	Private School	PRY 3	Father	Father	1	Tertiary	Civil Servant	Civil Servant	Tertiary	#NULL!	#NULL!	#NULL!	#NULL!	Civil Servant	30000	>18000 - 30000	Yes	Yes	Yes	Yes	Yes	Yes	Yes	Always	Always	Always		Yes	Community Extension Workers	Yes	Yes	Yes	No	No	Yes	Yes	Yes	No	Yes	Yes	Yes	Yes	Yes
512	Rural	7	Male	Second	Christian	EKITI	Private School	PRY 3	Father	Father	1	Tertiary	Civil Servant	Civil Servant	Tertiary	#NULL!	#NULL!	#NULL!	#NULL!	Civil Servant	30000	>18000 - 30000	Yes	Yes	Yes	Yes	Yes	Yes	Yes	Always	Always	Always		Yes	Community Extension Workers	Yes	Yes	Yes	No	Yes	Yes	No	No	Yes	Yes	Yes	Yes	Yes	Yes
305	Rural	7	Female	Second	Christian	EKITI	Public School	PRY 4	Mother	Mother	2	Secondary	Trading	Trading	Secondary	Secondary	Trading	30000	>18000 - 30000	Trading	30000	>18000 - 30000	No	Yes	No	No	Yes	Yes	No	Always	Always	Always		Yes	Nurses	Yes	Yes	Yes	Yes	Yes	Yes	Yes	Yes	No	No	No	No	No	No
510	Rural	7	Female	Second	Christian	EKITI	Public School	PRY 4	Mother	Mother	2	Secondary	Trading	Trading	Secondary	Secondary	Trading	30000	>18000 - 30000	Trading	30000	>18000 - 30000	No	Yes	No	No	Yes	Yes	No	Always	Always	Always		Yes	Nurses	Yes	Yes	Yes	No	Yes	Yes	Yes	Yes	No	No	No	No	No	No
377	Rural	7	Male	First	Christian	KWARA	Public School	PRY 2	Mother	Mother	2	Tertiary	Civil Servant	Civil Servant	Secondary	Secondary	Artisan	30000	>18000 - 30000	Apprenticeship	30000	>18000 - 30000	Yes	Yes	Yes	Yes	Yes	No	No	Always	Always	Always		Yes	Nurses	No	No	No	No	No	No	No	No	No	No	No	No	No	No
516	Rural	7	Male	First	Christian	KWARA	Public School	PRY 2	Mother	Mother	2	Tertiary	Civil Servant	Civil Servant	Secondary	Secondary	Artisan	30000	>18000 - 30000	Apprenticeship	30000	>18000 - 30000	Yes	Yes	Yes	Yes	Yes	No	No	Always	Always	Always		Yes	Nurses	Yes	Yes	Yes	Yes	Yes	Yes	No	No	Yes	Yes	Yes	Yes	Yes	Yes
102	Urban	7	Female	First	Muslim	EKITI	Private School	PRY 2	Mother	Mother	2	Tertiary	Civil Servant	Civil Servant	Tertiary	Tertiary	Civil Servant/ Professional	70000	> 30000	Civil Servant	70000	> 30000	Yes	Yes	Yes	No	Yes	Yes	No	Always	Sometimes	Always		Yes	Nurses	Yes	No	No	No	Yes	No	No	No	Yes	No	No	No	No	Yes
686	Urban	7	Female	First	Muslim	EKITI	Private School	PRY 2	Mother	Mother	2	Tertiary	Civil Servant	Civil Servant	Tertiary	Tertiary	Civil Servant/ Professional	70000	> 30000	Civil Servant	70000	> 30000	Yes	Yes	Yes	No	Yes	Yes	No	Always	Sometimes	Always		Yes	Nurses	Yes	Yes	Yes	No	Yes	Yes	No	No	Yes	Yes	No	No	No	Yes
147	Urban	7	Female	Second	Christian	EKITI	Private School	PRY 3	Father	Father	1	Secondary	Farming	Farming	Secondary	#NULL!	#NULL!	#NULL!	#NULL!	Farming	40000	> 30000	No	Yes	Yes	Yes	Yes	Yes	No	Sometimes	Sometimes	Sometimes		Yes	Internet/ Social Media	Yes	Yes	Yes	No	Yes	Yes	Yes	Yes	Yes	Yes	No	No	Yes	Yes
696	Urban	7	Female	Second	Christian	EKITI	Private School	PRY 3	Father	Father	1	Secondary	Farming	Farming	Secondary	#NULL!	#NULL!	#NULL!	#NULL!	Farming	40000	> 30000	No	Yes	Yes	Yes	Yes	Yes	No	Sometimes	Sometimes	Sometimes		Yes	Internet/ Social Media	Yes	Yes	No	No	Yes	Yes	No	No	Yes	Yes	Yes	No	No	Yes
701	Urban	7	Female	Second	Christian	ONDO	Private School	PRY 4	Mother	Mother	2	Tertiary	Civil Servant	Civil Servant	Tertiary	Tertiary	Civil Servant/ Professional	100000	> 30000	Civil Servant	100000	> 30000	Yes	Yes	Yes	Yes	Yes	Yes	Yes	Always	Always	Always		Yes	Nurses	Yes	No	No	Yes	Yes	No	No	No	Yes	Yes	No	Yes	No	Yes
166	Urban	7	Female	Second	Christian	ONDO	Private School	PRY 4	Mother	Mother	2	Tertiary	Civil Servant	Civil Servant	Tertiary	Tertiary	Civil Servant/ Professional	100000	> 30000	Civil Servant	100000	> 30000	Yes	Yes	Yes	Yes	Yes	Yes	Yes	Always	Always	Always		Yes	Nurses	Yes	Yes	Yes	Yes	Yes	Yes	Yes	Yes	Yes	Yes	Yes	Yes	Yes	Yes
173	Urban	7	Male	First	Christian	EKITI	Public School	PRY 4	Father	Father	1	Tertiary	Civil Servant	Civil Servant	Tertiary	#NULL!	#NULL!	#NULL!	#NULL!	Civil Servant	70000	> 30000	Yes	Yes	Yes	Yes	No	Yes	No	Always	Always	Always		Yes	Community Extension Workers	Yes	Yes	Yes	Yes	Yes	Yes	No	No	Yes	Yes	Yes	Yes	No	Yes
703	Urban	7	Male	First	Christian	EKITI	Public School	PRY 4	Father	Father	1	Tertiary	Civil Servant	Civil Servant	Tertiary	#NULL!	#NULL!	#NULL!	#NULL!	Civil Servant	70000	> 30000	Yes	Yes	Yes	Yes	No	Yes	No	Always	Always	Always		Yes	Community Extension Workers	Yes	No	No	No	Yes	No	No	No	Yes	Yes	Yes	Yes	Yes	Yes
423	Rural	7	Male	Second	Muslim	EKITI	Private School	PRY 5	Father	Father	1	Tertiary	Civil Servant	Civil Servant	Tertiary	#NULL!	#NULL!	#NULL!	#NULL!	Civil Servant	50000	> 30000	Yes	Yes	Yes	Yes	Yes	Yes	Yes	Always	Always	Always		Yes	Television	No	No	Yes	Yes	No	No	Yes	Yes	Yes	Yes	Yes	No	Yes	Yes
527	Rural	7	Male	Second	Muslim	EKITI	Private School	PRY 5	Father	Father	1	Tertiary	Civil Servant	Civil Servant	Tertiary	#NULL!	#NULL!	#NULL!	#NULL!	Civil Servant	50000	> 30000	Yes	Yes	Yes	Yes	Yes	Yes	Yes	Always	Always	Always		Yes	Television	No	No	No	No	No	No	No	No	No	No	No	No	No	No
856	Rural	7	Male	Second	Muslim	EKITI	Private School	PRY 5	Father	Father	1	Tertiary	Civil Servant	Civil Servant	Tertiary	#NULL!	#NULL!	#NULL!	#NULL!	Civil Servant	50000	> 30000	Yes	Yes	Yes	Yes	Yes	Yes	Yes	Always	Always	Always		Yes	Television	Yes	Yes	No	No	Yes	Yes	No	No	Yes	Yes	Yes	Yes	Yes	Yes
355	Rural	7	Male	First	Christian	EKITI	Public School	PRY 5	Father	Father	1	Tertiary	Civil Servant	Civil Servant	Tertiary	#NULL!	#NULL!	#NULL!	#NULL!	Civil Servant	40000	> 30000	Yes	Yes	Yes	Yes	No	Yes	No	Always	Always	Always		No	#NULL!	Yes	No	Yes	Yes	Yes	No	No	Yes	Yes	Yes	Yes	No	Yes	Yes
514	Rural	7	Male	First	Christian	EKITI	Public School	PRY 5	Father	Father	1	Tertiary	Civil Servant	Civil Servant	Tertiary	#NULL!	#NULL!	#NULL!	#NULL!	Civil Servant	40000	> 30000	Yes	Yes	Yes	Yes	No	Yes	No	Always	Always	Always		No	#NULL!	Yes	Yes	Yes	Yes	Yes	Yes	Yes	Yes	Yes	Yes	Yes	Yes	Yes	Yes
223	Urban	7	Male	First	Christian	EKITI	Private School	PRY 2	Mother	Mother	2	Tertiary	Civil Servant	Civil Servant	Tertiary	Tertiary	Civil Servant/ Professional	80000	> 30000	Civil Servant	80000	> 30000	Yes	Yes	Yes	Yes	Yes	No	Yes	Always	Always	Always		Yes	Radio	Yes	No	No	No	Yes	No	No	No	Yes	Yes	Yes	Yes	Yes	Yes
709	Urban	7	Male	First	Christian	EKITI	Private School	PRY 2	Mother	Mother	2	Tertiary	Civil Servant	Civil Servant	Tertiary	Tertiary	Civil Servant/ Professional	80000	> 30000	Civil Servant	80000	> 30000	Yes	Yes	Yes	Yes	Yes	No	Yes	Always	Always	Always		Yes	Radio	Yes	No	No	No	Yes	No	No	No	Yes	No	No	No	No	Yes
717	Urban	7	Male	First	Christian	EKITI	Private School	PRY 2	Mother	Mother	2	Tertiary	Civil Servant	Civil Servant	Tertiary	Tertiary	Civil Servant/ Professional	80000	> 30000	Civil Servant	80000	> 30000	Yes	Yes	Yes	Yes	Yes	No	Yes	Always	Always	Always		Yes	Radio	Yes	Yes	No	No	Yes	Yes	No	No	No	No	No	No	No	Yes
186	Urban	7	Male	First	Muslim	EKITI	Private School	PRY 2	Mother	Mother	2	Secondary	Trading	Trading	Secondary	Secondary	Artisan	45000	> 30000	DRIVER	45000	> 30000	No	Yes	No	Yes	Yes	No	No	Always	Always	Always		No	#NULL!	Yes	No	No	No	Yes	No	No	No	Yes	Yes	Yes	Yes	Yes	Yes
704	Urban	7	Male	First	Muslim	EKITI	Private School	PRY 2	Mother	Mother	2	Secondary	Trading	Trading	Secondary	Secondary	Artisan	45000	> 30000	DRIVER	45000	> 30000	No	Yes	No	Yes	Yes	No	No	Always	Always	Always		No	#NULL!	Yes	No	No	No	Yes	No	No	No	Yes	Yes	Yes	Yes	Yes	Yes
33	Urban	7	Male	First	Christian	EKITI	Private School	PRY 3	Mother	Mother	2	Tertiary	Civil Servant	Civil Servant	Tertiary	Tertiary	Civil Servant/ Professional	60000	> 30000	Civil Servant	60000	> 30000	Yes	Yes	Yes	Yes	Yes	Yes	No	Always	Always	Always		Yes	Community Extension Workers	Yes	Yes	Yes	No	Yes	Yes	Yes	No	Yes	Yes	Yes	Yes	Yes	Yes
77	Urban	7	Male	First	Christian	EKITI	Private School	PRY 4	BOTH	Mother	2	Tertiary	Civil Servant	Civil Servant	Tertiary	Tertiary	Civil Servant/ Professional	10000	<.= 18000	Civil Servant	10000	<.= 18000	Yes	Yes	Yes	No	Yes	Yes	No	Always	Sometimes	Always		Yes	Nurses	Yes	Yes	No	No	Yes	Yes	No	No	Yes	Yes	Yes	Yes	Yes	Yes
236	Urban	7	Male	First	Christian	EKITI	Private School	PRY 3	Mother	Mother	2	Tertiary	Civil Servant	Civil Servant	Tertiary	Tertiary	Civil Servant/ Professional	30000	>18000 - 30000	Civil Servant	30000	>18000 - 30000	Yes	Yes	Yes	Yes	Yes	Yes	No	Always	Always	Always		Yes	Nurses	Yes	Yes	Yes	Yes	Yes	Yes	No	No	Yes	Yes	Yes	Yes	No	Yes
684	Urban	7	Male	First	Christian	EKITI	Private School	PRY 4	BOTH	Mother	2	Tertiary	Civil Servant	Civil Servant	Tertiary	Tertiary	Civil Servant/ Professional	10000	<.= 18000	Civil Servant	10000	<.= 18000	Yes	Yes	Yes	No	Yes	Yes	No	Always	Sometimes	Always		Yes	Nurses	Yes	Yes	No	No	Yes	Yes	No	No	Yes	Yes	Yes	Yes	Yes	Yes
713	Urban	7	Male	First	Christian	EKITI	Private School	PRY 3	Mother	Mother	2	Tertiary	Civil Servant	Civil Servant	Tertiary	Tertiary	Civil Servant/ Professional	30000	>18000 - 30000	Civil Servant	30000	>18000 - 30000	Yes	Yes	Yes	Yes	Yes	Yes	No	Always	Always	Always		Yes	Nurses	Yes	Yes	No	Yes	Yes	Yes	No	Yes	Yes	Yes	Yes	Yes	Yes	Yes
721	Urban	7	Male	First	Christian	EKITI	Private School	PRY 3	Mother	Mother	2	Tertiary	Civil Servant	Civil Servant	Tertiary	Tertiary	Civil Servant/ Professional	30000	>18000 - 30000	Civil Servant	30000	>18000 - 30000	Yes	Yes	Yes	Yes	Yes	Yes	No	Always	Always	Always		Yes	Nurses	Yes	Yes	No	No	Yes	Yes	No	No	Yes	No	Yes	Yes	Yes	Yes
24	Urban	7	Female	First	Christian	EKITI	Private School	PRY 3	Mother	Mother	2	Secondary	Trading	Trading	None	None	Artisan	20000	>18000 - 30000	DRIVER	20000	>18000 - 30000	No	Yes	Yes	Yes	Yes	No	No	Always	Always	Always		Yes	Community Extension Workers	Yes	Yes	Yes	Yes	Yes	Yes	Yes	Yes	Yes	Yes	Yes	Yes	Yes	Yes
368	Rural	7	Male	First	Muslim	EKITI	Private School	PRY 2	Mother	Mother	2	Secondary	Trading	Trading	Secondary	Secondary	Trading	45000	> 30000	Trading	45000	> 30000	No	Yes	No	Yes	Yes	No	No	Always	Always	Always		Yes	Community Extension Workers	Yes	Yes	No	No	No	No	No	No	Yes	No	No	No	No	No
515	Rural	7	Male	First	Muslim	EKITI	Private School	PRY 2	Mother	Mother	2	Secondary	Trading	Trading	Secondary	Secondary	Trading	45000	> 30000	Trading	45000	> 30000	No	Yes	No	Yes	Yes	No	No	Always	Always	Always		Yes	Community Extension Workers	Yes	Yes	Yes	Yes	Yes	Yes	Yes	Yes	No	No	No	No	No	No
286	Rural	7	Male	First	Christian	EKITI	Private School	PRY 3	Mother	Mother	2	Tertiary	Civil Servant	Civil Servant	Tertiary	Tertiary	Civil Servant/ Professional	60000	> 30000	Civil Servant	60000	> 30000	Yes	Yes	Yes	Yes	Yes	Yes	No	Always	Always	Always		Yes	Community Extension Workers	Yes	Yes	Yes	No	Yes	Yes	Yes	No	Yes	Yes	Yes	Yes	Yes	Yes
399	Rural	7	Male	First	Christian	EKITI	Private School	PRY 3	Mother	Mother	2	Tertiary	Civil Servant	Civil Servant	Tertiary	Tertiary	Civil Servant/ Professional	60000	> 30000	Civil Servant	60000	> 30000	Yes	Yes	Yes	Yes	Yes	Yes	No	Always	Always	Always		Yes	Community Extension Workers	Yes	No	No	Yes	Yes	Yes	No	No	Yes	Yes	No	No	Yes	Yes
509	Rural	7	Male	First	Christian	EKITI	Private School	PRY 3	Mother	Mother	2	Tertiary	Civil Servant	Civil Servant	Tertiary	Tertiary	Civil Servant/ Professional	60000	> 30000	Civil Servant	60000	> 30000	Yes	Yes	Yes	Yes	Yes	Yes	No	Always	Always	Always		Yes	Community Extension Workers	Yes	Yes	Yes	Yes	Yes	Yes	Yes	Yes	Yes	Yes	Yes	Yes	Yes	Yes
522	Rural	7	Male	First	Christian	EKITI	Private School	PRY 3	Mother	Mother	2	Tertiary	Civil Servant	Civil Servant	Tertiary	Tertiary	Civil Servant/ Professional	60000	> 30000	Civil Servant	60000	> 30000	Yes	Yes	Yes	Yes	Yes	Yes	No	Always	Always	Always		Yes	Community Extension Workers	Yes	Yes	No	No	No	No	No	No	Yes	Yes	Yes	No	No	Yes
536	Rural	7	Male	First	Christian	EKITI	Private School	PRY 3	Mother	Mother	2	Tertiary	Civil Servant	Civil Servant	Tertiary	Tertiary	Civil Servant/ Professional	60000	> 30000	Civil Servant	60000	> 30000	Yes	Yes	Yes	Yes	Yes	Yes	No	Always	Always	Always		Yes	Community Extension Workers	Yes	Yes	Yes	No	Yes	Yes	Yes	Yes	Yes	Yes	Yes	Yes	Yes	Yes
865	Rural	7	Male	First	Christian	EKITI	Private School	PRY 3	Mother	Mother	2	Tertiary	Civil Servant	Civil Servant	Tertiary	Tertiary	Civil Servant/ Professional	60000	> 30000	Civil Servant	60000	> 30000	Yes	Yes	Yes	Yes	Yes	Yes	No	Always	Always	Always		Yes	Community Extension Workers	Yes	Yes	Yes	Yes	Yes	Yes	Yes	Yes	Yes	Yes	Yes	Yes	Yes	Yes
919	Rural	7	Male	First	Christian	EKITI	Private School	PRY 3	Mother	Mother	2	Tertiary	Civil Servant	Civil Servant	Tertiary	Tertiary	Civil Servant/ Professional	60000	> 30000	Civil Servant	60000	> 30000	Yes	Yes	Yes	Yes	Yes	Yes	No	Always	Always	Always		Yes	Community Extension Workers	Yes	No	No	No	Yes	Yes	No	Yes	Yes	Yes	Yes	No	Yes	Yes
973	Rural	7	Male	First	Christian	EKITI	Private School	PRY 3	Mother	Mother	2	Tertiary	Civil Servant	Civil Servant	Tertiary	Tertiary	Civil Servant/ Professional	60000	> 30000	Civil Servant	60000	> 30000	Yes	Yes	Yes	Yes	Yes	Yes	No	Always	Always	Always		Yes	Community Extension Workers	Yes	Yes	Yes	Yes	Yes	Yes	No	No	No	No	No	No	No	Yes
277	Rural	7	Female	First	Christian	EKITI	Private School	PRY 3	Mother	Mother	2	Secondary	Trading	Trading	None	None	Farming	20000	>18000 - 30000	Farming	20000	>18000 - 30000	No	Yes	Yes	Yes	Yes	No	No	Always	Always	Always		Yes	Community Extension Workers	Yes	Yes	No	No	Yes	Yes	Yes	No	Yes	Yes	Yes	Yes	Yes	Yes
390	Rural	7	Female	First	Christian	EKITI	Private School	PRY 3	Mother	Mother	2	Secondary	Trading	Trading	None	None	Farming	20000	>18000 - 30000	Farming	20000	>18000 - 30000	No	Yes	Yes	Yes	Yes	No	No	Always	Always	Always		Yes	Community Extension Workers	No	No	No	No	No	No	No	No	No	No	No	No	No	No
429	Rural	7	Female	First	Christian	EKITI	Private School	PRY 3	Mother	Mother	2	Secondary	Trading	Trading	None	None	Farming	20000	>18000 - 30000	Farming	20000	>18000 - 30000	No	Yes	Yes	Yes	Yes	No	No	Always	Always	Always		Yes	Community Extension Workers	Yes	Yes	No	No	Yes	Yes	Yes	Yes	Yes	Yes	No	Yes	Yes	Yes
451	Rural	7	Female	First	Christian	EKITI	Private School	PRY 3	Mother	Mother	2	Secondary	Trading	Trading	None	None	Farming	20000	>18000 - 30000	Farming	20000	>18000 - 30000	No	Yes	Yes	Yes	Yes	No	No	Always	Always	Always		Yes	Community Extension Workers	Yes	No	No	Yes	Yes	No	No	No	Yes	Yes	Yes	No	Yes	Yes
492	Rural	7	Female	First	Christian	EKITI	Private School	PRY 3	Mother	Mother	2	Secondary	Trading	Trading	None	None	Farming	20000	>18000 - 30000	Farming	20000	>18000 - 30000	No	Yes	Yes	Yes	Yes	No	No	Always	Always	Always		Yes	Community Extension Workers	Yes	Yes	Yes	Yes	Yes	Yes	Yes	Yes	Yes	Yes	Yes	Yes	Yes	Yes
506	Rural	7	Female	First	Christian	EKITI	Private School	PRY 3	Mother	Mother	2	Secondary	Trading	Trading	None	None	Farming	20000	>18000 - 30000	Farming	20000	>18000 - 30000	No	Yes	Yes	Yes	Yes	No	No	Always	Always	Always		Yes	Community Extension Workers	Yes	Yes	Yes	No	Yes	Yes	No	Yes	Yes	Yes	Yes	Yes	Yes	Yes
519	Rural	7	Female	First	Christian	EKITI	Private School	PRY 3	Mother	Mother	2	Secondary	Trading	Trading	None	None	Farming	20000	>18000 - 30000	Farming	20000	>18000 - 30000	No	Yes	Yes	Yes	Yes	No	No	Always	Always	Always		Yes	Community Extension Workers	Yes	Yes	Yes	Yes	Yes	Yes	Yes	Yes	Yes	Yes	Yes	Yes	Yes	Yes
528	Rural	7	Female	First	Christian	EKITI	Private School	PRY 3	Mother	Mother	2	Secondary	Trading	Trading	None	None	Farming	20000	>18000 - 30000	Farming	20000	>18000 - 30000	No	Yes	Yes	Yes	Yes	No	No	Always	Always	Always		Yes	Community Extension Workers	Yes	Yes	Yes	No	Yes	Yes	Yes	Yes	Yes	No	No	No	No	Yes
530	Rural	7	Female	First	Christian	EKITI	Private School	PRY 3	Mother	Mother	2	Secondary	Trading	Trading	None	None	Farming	20000	>18000 - 30000	Farming	20000	>18000 - 30000	No	Yes	Yes	Yes	Yes	No	No	Always	Always	Always		Yes	Community Extension Workers	Yes	Yes	Yes	No	Yes	Yes	No	No	Yes	Yes	Yes	Yes	Yes	Yes
533	Rural	7	Female	First	Christian	EKITI	Private School	PRY 3	Mother	Mother	2	Secondary	Trading	Trading	None	None	Farming	20000	>18000 - 30000	Farming	20000	>18000 - 30000	No	Yes	Yes	Yes	Yes	No	No	Always	Always	Always		Yes	Community Extension Workers	Yes	Yes	Yes	No	Yes	No	Yes	No	Yes	Yes	Yes	Yes	Yes	Yes
857	Rural	7	Female	First	Christian	EKITI	Private School	PRY 3	Mother	Mother	2	Secondary	Trading	Trading	None	None	Farming	20000	>18000 - 30000	Farming	20000	>18000 - 30000	No	Yes	Yes	Yes	Yes	No	No	Always	Always	Always		Yes	Community Extension Workers	Yes	Yes	Yes	No	Yes	Yes	No	No	Yes	Yes	No	No	Yes	Yes
859	Rural	7	Female	First	Christian	EKITI	Private School	PRY 3	Mother	Mother	2	Secondary	Trading	Trading	None	None	Farming	20000	>18000 - 30000	Farming	20000	>18000 - 30000	No	Yes	Yes	Yes	Yes	No	No	Always	Always	Always		Yes	Community Extension Workers	Yes	Yes	Yes	No	Yes	Yes	No	No	Yes	Yes	Yes	Yes	No	Yes
862	Rural	7	Female	First	Christian	EKITI	Private School	PRY 3	Mother	Mother	2	Secondary	Trading	Trading	None	None	Farming	20000	>18000 - 30000	Farming	20000	>18000 - 30000	No	Yes	Yes	Yes	Yes	No	No	Always	Always	Always		Yes	Community Extension Workers	Yes	No	Yes	No	Yes	Yes	No	No	Yes	Yes	Yes	No	Yes	Yes
916	Rural	7	Female	First	Christian	EKITI	Private School	PRY 3	Mother	Mother	2	Secondary	Trading	Trading	None	None	Farming	20000	>18000 - 30000	Farming	20000	>18000 - 30000	No	Yes	Yes	Yes	Yes	No	No	Always	Always	Always		Yes	Community Extension Workers	No	No	Yes	No	Yes	Yes	No	No	Yes	Yes	Yes	Yes	Yes	Yes
970	Rural	7	Female	First	Christian	EKITI	Private School	PRY 3	Mother	Mother	2	Secondary	Trading	Trading	None	None	Farming	20000	>18000 - 30000	Farming	20000	>18000 - 30000	No	Yes	Yes	Yes	Yes	No	No	Always	Always	Always		Yes	Community Extension Workers	No	No	No	No	No	No	No	No	No	No	No	No	No	No
253	Rural	7	Male	First	Muslim	KOGI	Private School	PRY 3	Father	Father	1	Secondary	Apprenticeship	Artisan	Secondary	#NULL!	#NULL!	#NULL!	#NULL!	Apprenticeship	20000	>18000 - 30000	No	Yes	Yes	No	No	Yes	Yes	Always	Always	Always		Yes	Internet/ Social Media	Yes	Yes	Yes	No	Yes	No	No	No	Yes	Yes	Yes	No	No	Yes
503	Rural	7	Male	First	Muslim	KOGI	Private School	PRY 3	Father	Father	1	Secondary	Apprenticeship	Artisan	Secondary	#NULL!	#NULL!	#NULL!	#NULL!	Apprenticeship	20000	>18000 - 30000	No	Yes	Yes	No	No	Yes	Yes	Always	Always	Always		Yes	Internet/ Social Media	Yes	Yes	Yes	No	Yes	Yes	Yes	Yes	Yes	Yes	Yes	Yes	Yes	Yes
32	Urban	7	Male	First	Christian	EKITI	Public School	PRY 2	Mother	Mother	2	Secondary	Civil Servant	Civil Servant	Tertiary	Tertiary	Civil Servant/ Professional	50000	> 30000	Civil Servant	50000	> 30000	Yes	Yes	Yes	Yes	No	Yes	No	Always	Always	Always		Yes	Nurses	Yes	Yes	Yes	No	Yes	Yes	Yes	Yes	Yes	Yes	No	Yes	No	Yes
285	Rural	7	Male	First	Christian	EKITI	Public School	PRY 2	Mother	Mother	2	Secondary	Civil Servant	Civil Servant	Tertiary	Tertiary	Civil Servant/ Professional	50000	> 30000	Civil Servant	50000	> 30000	Yes	Yes	Yes	Yes	No	Yes	No	Always	Always	Always		Yes	Nurses	Yes	Yes	Yes	Yes	Yes	Yes	Yes	Yes	Yes	Yes	Yes	Yes	Yes	Yes
398	Rural	7	Male	First	Christian	EKITI	Public School	PRY 2	Mother	Mother	2	Secondary	Civil Servant	Civil Servant	Tertiary	Tertiary	Civil Servant/ Professional	50000	> 30000	Civil Servant	50000	> 30000	Yes	Yes	Yes	Yes	No	Yes	No	Always	Always	Always		Yes	Nurses	Yes	Yes	No	Yes	Yes	Yes	No	No	Yes	Yes	No	Yes	Yes	Yes
508	Rural	7	Male	First	Christian	EKITI	Public School	PRY 2	Mother	Mother	2	Secondary	Civil Servant	Civil Servant	Tertiary	Tertiary	Civil Servant/ Professional	50000	> 30000	Civil Servant	50000	> 30000	Yes	Yes	Yes	Yes	No	Yes	No	Always	Always	Always		Yes	Nurses	Yes	Yes	Yes	Yes	Yes	Yes	Yes	Yes	Yes	Yes	Yes	Yes	Yes	Yes
521	Rural	7	Male	First	Christian	EKITI	Public School	PRY 2	Mother	Mother	2	Secondary	Civil Servant	Civil Servant	Tertiary	Tertiary	Civil Servant/ Professional	50000	> 30000	Civil Servant	50000	> 30000	Yes	Yes	Yes	Yes	No	Yes	No	Always	Always	Always		Yes	Nurses	Yes	Yes	Yes	No	Yes	Yes	No	No	Yes	Yes	Yes	Yes	Yes	Yes
535	Rural	7	Male	First	Christian	EKITI	Public School	PRY 2	Mother	Mother	2	Secondary	Civil Servant	Civil Servant	Tertiary	Tertiary	Civil Servant/ Professional	50000	> 30000	Civil Servant	50000	> 30000	Yes	Yes	Yes	Yes	No	Yes	No	Always	Always	Always		Yes	Nurses	Yes	No	Yes	No	Yes	Yes	No	No	Yes	Yes	Yes	Yes	Yes	Yes
864	Rural	7	Male	First	Christian	EKITI	Public School	PRY 2	Mother	Mother	2	Secondary	Civil Servant	Civil Servant	Tertiary	Tertiary	Civil Servant/ Professional	50000	> 30000	Civil Servant	50000	> 30000	Yes	Yes	Yes	Yes	No	Yes	No	Always	Always	Always		Yes	Nurses	Yes	No	No	No	Yes	No	No	No	Yes	Yes	Yes	Yes	Yes	Yes
918	Rural	7	Male	First	Christian	EKITI	Public School	PRY 2	Mother	Mother	2	Secondary	Civil Servant	Civil Servant	Tertiary	Tertiary	Civil Servant/ Professional	50000	> 30000	Civil Servant	50000	> 30000	Yes	Yes	Yes	Yes	No	Yes	No	Always	Always	Always		Yes	Nurses	Yes	Yes	Yes	No	Yes	No	Yes	No	Yes	Yes	Yes	No	Yes	Yes
972	Rural	7	Male	First	Christian	EKITI	Public School	PRY 2	Mother	Mother	2	Secondary	Civil Servant	Civil Servant	Tertiary	Tertiary	Civil Servant/ Professional	50000	> 30000	Civil Servant	50000	> 30000	Yes	Yes	Yes	Yes	No	Yes	No	Always	Always	Always		Yes	Nurses	No	No	No	No	No	No	No	No	No	No	No	No	No	No
216	Urban	8	Female	Fifth	Christian	EKITI	Private School	PRY 2	Mother	Mother	2	Secondary	Trading	Trading	Secondary	Secondary	Artisan	20000	>18000 - 30000	DRIVING	20000	>18000 - 30000	Yes	Yes	Yes	Yes	Yes	No	No	Always	Always	Always		Yes	Television	Yes	No	Yes	No	Yes	Yes	Yes	Yes	Yes	Yes	Yes	Yes	Yes	Yes
759	Urban	8	Female	Fifth	Christian	EKITI	Private School	PRY 2	Mother	Mother	2	Secondary	Trading	Trading	Secondary	Secondary	Artisan	20000	>18000 - 30000	DRIVING	20000	>18000 - 30000	Yes	Yes	Yes	Yes	Yes	No	No	Always	Always	Always		Yes	Television	Yes	No	No	No	Yes	No	No	No	Yes	Yes	Yes	Yes	Yes	Yes
764	Urban	8	Female	Fifth	Christian	EKITI	Private School	PRY 2	Mother	Mother	2	Secondary	Trading	Trading	Secondary	Secondary	Artisan	20000	>18000 - 30000	DRIVING	20000	>18000 - 30000	Yes	Yes	Yes	Yes	Yes	No	No	Always	Always	Always		Yes	Television	Yes	Yes	No	No	Yes	Yes	No	No	Yes	Yes	Yes	Yes	Yes	Yes
109	Urban	8	Female	Second	Christian	EKITI	Public School	PRY 3	Mother	Mother	2	Secondary	Apprenticeship	Artisan	Secondary	Secondary	Artisan	50000	> 30000	Apprenticeship	50000	> 30000	No	Yes	Yes	Yes	Yes	No	No	Always	Always	Always		Yes	Nurses	Yes	Yes	No	No	Yes	Yes	No	No	Yes	Yes	No	Yes	Yes	Yes
735	Urban	8	Female	Second	Christian	EKITI	Public School	PRY 3	Mother	Mother	2	Secondary	Apprenticeship	Artisan	Secondary	Secondary	Artisan	50000	> 30000	Apprenticeship	50000	> 30000	No	Yes	Yes	Yes	Yes	No	No	Always	Always	Always		Yes	Nurses	Yes	Yes	Yes	Yes	Yes	Yes	Yes	Yes	Yes	Yes	Yes	Yes	Yes	Yes
194	Urban	8	Female	Third	Christian	KOGI	Public School	PRY 1	Mother	Mother	2	Primary	Farming	Farming	Primary	Primary	Farming	20000	>18000 - 30000	Farming	20000	>18000 - 30000	Yes	Yes	Yes	Yes	Yes	No	Yes	Always	Always	Always		No	#NULL!	Yes	Yes	Yes	No	Yes	Yes	Yes	Yes	Yes	Yes	Yes	Yes	Yes	Yes
754	Urban	8	Female	Third	Christian	KOGI	Public School	PRY 1	Mother	Mother	2	Primary	Farming	Farming	Primary	Primary	Farming	20000	>18000 - 30000	Farming	20000	>18000 - 30000	Yes	Yes	Yes	Yes	Yes	No	Yes	Always	Always	Always		No	#NULL!	Yes	Yes	Yes	No	Yes	Yes	Yes	Yes	Yes	Yes	No	No	Yes	Yes
169	Urban	8	Female	Second	Christian	EKITI	Private School	PRY 3	Father	Father	1	Tertiary	Civil Servant	Civil Servant	Tertiary	#NULL!	#NULL!	#NULL!	#NULL!	Civil Servant	50000	> 30000	No	Yes	No	Yes	Yes	No	Yes	Always	Always	Always		Yes	Doctors	No	No	No	No	No	No	No	No	No	No	No	No	No	No
747	Urban	8	Female	Second	Christian	EKITI	Private School	PRY 3	Father	Father	1	Tertiary	Civil Servant	Civil Servant	Tertiary	#NULL!	#NULL!	#NULL!	#NULL!	Civil Servant	50000	> 30000	No	Yes	No	Yes	Yes	No	Yes	Always	Always	Always		Yes	Doctors	Yes	Yes	Yes	Yes	Yes	Yes	Yes	Yes	Yes	Yes	Yes	Yes	Yes	Yes
197	Urban	8	Male	Third	Christian	EKITI	Public School	PRY 3	Mother	Mother	2	Tertiary	Civil Servant	Civil Servant	Tertiary	Tertiary	Civil Servant/ Professional	50000	> 30000	Civil Servant	50000	> 30000	No	Yes	Yes	Yes	Yes	Yes	Yes	Always	Always	Always		Yes	Television	Yes	No	Yes	No	Yes	Yes	Yes	Yes	Yes	Yes	Yes	Yes	Yes	Yes
755	Urban	8	Male	Third	Christian	EKITI	Public School	PRY 3	Mother	Mother	2	Tertiary	Civil Servant	Civil Servant	Tertiary	Tertiary	Civil Servant/ Professional	50000	> 30000	Civil Servant	50000	> 30000	No	Yes	Yes	Yes	Yes	Yes	Yes	Always	Always	Always		Yes	Television	Yes	Yes	Yes	Yes	Yes	Yes	Yes	Yes	Yes	Yes	Yes	Yes	Yes	Yes
254	Rural	8	Male	Fourth	Christian	EKITI	Public School	PRY 4	Mother	Mother	2	Tertiary	Civil Servant	Civil Servant	Tertiary	Tertiary	Trading	5000	<.= 18000	Trading	5000	<.= 18000	No	Yes	No	No	No	Yes	No	Always	Always	Always		No	#NULL!	Yes	Yes	Yes	No	Yes	Yes	No	No	Yes	Yes	No	No	No	Yes
289	Rural	8	Male	Fourth	Christian	EKITI	Public School	PRY 4	Mother	Mother	2	Tertiary	Civil Servant	Civil Servant	Tertiary	Tertiary	Trading	5000	<.= 18000	Trading	5000	<.= 18000	No	Yes	No	No	No	Yes	No	Always	Always	Always		No	#NULL!	Yes	Yes	Yes	Yes	Yes	Yes	Yes	Yes	Yes	Yes	Yes	Yes	Yes	Yes
342	Rural	8	Male	Fourth	Christian	KOGI	Public School	PRY 5	Mother	Mother	2	Tertiary	Civil Servant	Civil Servant	Tertiary	Tertiary	Trading	10000	<.= 18000	Trading	10000	<.= 18000	No	Yes	No	No	No	Yes	No	Always	Always	Always		No	#NULL!	No	Yes	Yes	Yes	Yes	Yes	No	Yes	No	No	No	Yes	No	No
402	Rural	8	Male	Fourth	Christian	EKITI	Public School	PRY 4	Mother	Mother	2	Tertiary	Civil Servant	Civil Servant	Tertiary	Tertiary	Trading	5000	<.= 18000	Trading	5000	<.= 18000	No	Yes	No	No	No	Yes	No	Always	Always	Always		No	#NULL!	Yes	Yes	Yes	No	Yes	Yes	No	No	Yes	Yes	No	No	Yes	Yes
537	Rural	8	Male	Fourth	Christian	EKITI	Public School	PRY 4	Mother	Mother	2	Tertiary	Civil Servant	Civil Servant	Tertiary	Tertiary	Trading	5000	<.= 18000	Trading	5000	<.= 18000	No	Yes	No	No	No	Yes	No	Always	Always	Always		No	#NULL!	Yes	No	No	Yes	Yes	Yes	Yes	No	Yes	Yes	Yes	Yes	Yes	Yes
543	Rural	8	Male	Fourth	Christian	EKITI	Public School	PRY 4	Mother	Mother	2	Tertiary	Civil Servant	Civil Servant	Tertiary	Tertiary	Trading	5000	<.= 18000	Trading	5000	<.= 18000	No	Yes	No	No	No	Yes	No	Always	Always	Always		No	#NULL!	Yes	Yes	No	No	Yes	Yes	Yes	No	Yes	No	Yes	Yes	Yes	Yes
552	Rural	8	Male	Fourth	Christian	KOGI	Public School	PRY 5	Mother	Mother	2	Tertiary	Civil Servant	Civil Servant	Tertiary	Tertiary	Trading	10000	<.= 18000	Trading	10000	<.= 18000	No	Yes	No	No	No	Yes	No	Always	Always	Always		No	#NULL!	No	Yes	Yes	Yes	Yes	Yes	No	Yes	No	No	No	Yes	No	No
563	Rural	8	Male	Fourth	Christian	EKITI	Public School	PRY 4	Mother	Mother	2	Tertiary	Civil Servant	Civil Servant	Tertiary	Tertiary	Trading	5000	<.= 18000	Trading	5000	<.= 18000	No	Yes	No	No	No	Yes	No	Always	Always	Always		No	#NULL!	Yes	No	Yes	No	Yes	No	No	No	Yes	Yes	Yes	No	Yes	Yes
574	Rural	8	Male	Fourth	Christian	EKITI	Public School	PRY 4	Mother	Mother	2	Tertiary	Civil Servant	Civil Servant	Tertiary	Tertiary	Trading	5000	<.= 18000	Trading	5000	<.= 18000	No	Yes	No	No	No	Yes	No	Always	Always	Always		No	#NULL!	Yes	Yes	Yes	Yes	Yes	Yes	Yes	Yes	Yes	No	No	No	No	Yes
866	Rural	8	Male	Fourth	Christian	EKITI	Public School	PRY 4	Mother	Mother	2	Tertiary	Civil Servant	Civil Servant	Tertiary	Tertiary	Trading	5000	<.= 18000	Trading	5000	<.= 18000	No	Yes	No	No	No	Yes	No	Always	Always	Always		No	#NULL!	Yes	Yes	Yes	Yes	Yes	Yes	Yes	Yes	Yes	Yes	Yes	Yes	Yes	Yes
872	Rural	8	Male	Fourth	Christian	EKITI	Public School	PRY 4	Mother	Mother	2	Tertiary	Civil Servant	Civil Servant	Tertiary	Tertiary	Trading	5000	<.= 18000	Trading	5000	<.= 18000	No	Yes	No	No	No	Yes	No	Always	Always	Always		No	#NULL!	No	No	Yes	Yes	Yes	Yes	No	No	Yes	No	Yes	Yes	No	Yes
920	Rural	8	Male	Fourth	Christian	EKITI	Public School	PRY 4	Mother	Mother	2	Tertiary	Civil Servant	Civil Servant	Tertiary	Tertiary	Trading	5000	<.= 18000	Trading	5000	<.= 18000	No	Yes	No	No	No	Yes	No	Always	Always	Always		No	#NULL!	Yes	Yes	Yes	No	Yes	Yes	Yes	Yes	Yes	Yes	Yes	Yes	Yes	Yes
926	Rural	8	Male	Fourth	Christian	EKITI	Public School	PRY 4	Mother	Mother	2	Tertiary	Civil Servant	Civil Servant	Tertiary	Tertiary	Trading	5000	<.= 18000	Trading	5000	<.= 18000	No	Yes	No	No	No	Yes	No	Always	Always	Always		No	#NULL!	No	No	No	No	No	No	No	No	No	No	No	No	No	No
974	Rural	8	Male	Fourth	Christian	EKITI	Public School	PRY 4	Mother	Mother	2	Tertiary	Civil Servant	Civil Servant	Tertiary	Tertiary	Trading	5000	<.= 18000	Trading	5000	<.= 18000	No	Yes	No	No	No	Yes	No	Always	Always	Always		No	#NULL!	Yes	Yes	Yes	No	Yes	No	No	No	Yes	Yes	Yes	No	No	Yes
980	Rural	8	Male	Fourth	Christian	EKITI	Public School	PRY 4	Mother	Mother	2	Tertiary	Civil Servant	Civil Servant	Tertiary	Tertiary	Trading	5000	<.= 18000	Trading	5000	<.= 18000	No	Yes	No	No	No	Yes	No	Always	Always	Always		No	#NULL!	No	No	No	No	No	No	No	No	No	No	No	No	No	No
982	Rural	8	Male	Fourth	Christian	EKITI	Public School	PRY 4	Mother	Mother	2	Tertiary	Civil Servant	Civil Servant	Tertiary	Tertiary	Trading	5000	<.= 18000	Trading	5000	<.= 18000	No	Yes	No	No	No	Yes	No	Always	Always	Always		No	#NULL!	No	No	No	No	No	No	No	No	No	No	No	No	No	No
983	Rural	8	Male	Fourth	Christian	EKITI	Public School	PRY 4	Mother	Mother	2	Tertiary	Civil Servant	Civil Servant	Tertiary	Tertiary	Trading	5000	<.= 18000	Trading	5000	<.= 18000	No	Yes	No	No	No	Yes	No	Always	Always	Always		No	#NULL!	No	No	No	No	No	No	No	No	No	No	No	No	No	No
319	Rural	8	Female	Third	Christian	OSUN	Public School	PRY 1	Mother	Mother	2	Primary	Farming	Farming	Primary	Primary	Farming	20000	>18000 - 30000	Farming	20000	>18000 - 30000	Yes	Yes	Yes	Yes	Yes	No	Yes	Always	Always	Always		No	#NULL!	No	Yes	No	No	No	No	Yes	Yes	No	No	No	Yes	Yes	Yes
549	Rural	8	Female	Third	Christian	OSUN	Public School	PRY 1	Mother	Mother	2	Primary	Farming	Farming	Primary	Primary	Farming	20000	>18000 - 30000	Farming	20000	>18000 - 30000	Yes	Yes	Yes	Yes	Yes	No	Yes	Always	Always	Always		No	#NULL!	No	Yes	Yes	No	Yes	Yes	No	Yes	Yes	No	Yes	Yes	No	Yes
310	Rural	8	Male	Third	Christian	EKITI	Private School	PRY 3	Mother	Mother	2	Secondary	Civil Servant	Civil Servant	Tertiary	Tertiary	Civil Servant/ Professional	40000	> 30000	Civil Servant	40000	> 30000	No	Yes	Yes	Yes	Yes	No	No	Always	Always	Always		Yes	Doctors	Yes	Yes	No	Yes	Yes	Yes	Yes	Yes	Yes	Yes	Yes	Yes	Yes	Yes
548	Rural	8	Male	Third	Christian	EKITI	Private School	PRY 3	Mother	Mother	2	Secondary	Civil Servant	Civil Servant	Tertiary	Tertiary	Civil Servant/ Professional	40000	> 30000	Civil Servant	40000	> 30000	No	Yes	Yes	Yes	Yes	No	No	Always	Always	Always		Yes	Doctors	Yes	Yes	Yes	No	Yes	No	No	No	Yes	Yes	Yes	No	No	Yes
322	Rural	8	Male	Third	Christian	KWARA	Public School	PRY 3	Mother	Mother	2	Tertiary	Civil Servant	Civil Servant	Tertiary	Tertiary	Civil Servant/ Professional	50000	> 30000	Civil Servant	50000	> 30000	No	Yes	Yes	Yes	Yes	Yes	Yes	Always	Always	Always		No	#NULL!	Yes	Yes	Yes	No	Yes	Yes	Yes	Yes	Yes	Yes	Yes	Yes	Yes	Yes
550	Rural	8	Male	Third	Christian	KWARA	Public School	PRY 3	Mother	Mother	2	Tertiary	Civil Servant	Civil Servant	Tertiary	Tertiary	Civil Servant/ Professional	50000	> 30000	Civil Servant	50000	> 30000	No	Yes	Yes	Yes	Yes	Yes	Yes	Always	Always	Always		No	#NULL!	No	Yes	No	Yes	Yes	Yes	No	Yes	Yes	Yes	No	Yes	No	Yes
203	Urban	8	Female	Fourth	Christian	OSUN	Private School	PRY 1	Mother	Mother	2	Secondary	Trading	Trading	Tertiary	Tertiary	Others	60000	> 30000	ENGINEERING	60000	> 30000	No	Yes	Yes	No	Yes	No	No	Always	Always	Always		Yes	Television	Yes	No	No	Yes	Yes	No	No	No	Yes	Yes	No	Yes	No	Yes
756	Urban	8	Female	Fourth	Christian	OSUN	Private School	PRY 1	Mother	Mother	2	Secondary	Trading	Trading	Tertiary	Tertiary	Others	60000	> 30000	ENGINEERING	60000	> 30000	No	Yes	Yes	No	Yes	No	No	Always	Always	Always		Yes	Television	Yes	Yes	Yes	Yes	Yes	Yes	Yes	No	Yes	Yes	Yes	Yes	Yes	Yes
116	Urban	8	Female	Second	Christian	EKITI	Public School	PRY 3	Mother	Mother	2	Secondary	Trading	Trading	Primary	Primary	Artisan	20000	>18000 - 30000	MECHANIC	20000	>18000 - 30000	Yes	Yes	Yes	Yes	Yes	Yes	Yes	Always	Always	Always		Yes	Television	No	No	Yes	Yes	No	No	Yes	Yes	Yes	Yes	Yes	No	No	Yes
737	Urban	8	Female	Second	Christian	EKITI	Public School	PRY 3	Mother	Mother	2	Secondary	Trading	Trading	Primary	Primary	Artisan	20000	>18000 - 30000	MECHANIC	20000	>18000 - 30000	Yes	Yes	Yes	Yes	Yes	Yes	Yes	Always	Always	Always		Yes	Television	No	No	No	No	No	No	No	No	No	No	No	No	No	No
220	Urban	8	Female	Fourth	Christian	EKITI	Public School	PRY 3	Mother	Mother	2	Secondary	Trading	Trading	Secondary	Secondary	Artisan	100000	> 30000	BRICKLAYER	100000	> 30000	No	Yes	Yes	Yes	Yes	Yes	Yes	Always	Always	Always		No	#NULL!	Yes	No	No	No	Yes	No	No	No	Yes	Yes	Yes	Yes	Yes	Yes
760	Urban	8	Female	Fourth	Christian	EKITI	Public School	PRY 3	Mother	Mother	2	Secondary	Trading	Trading	Secondary	Secondary	Artisan	100000	> 30000	BRICKLAYER	100000	> 30000	No	Yes	Yes	Yes	Yes	Yes	Yes	Always	Always	Always		No	#NULL!	Yes	No	No	No	Yes	No	No	No	Yes	Yes	Yes	Yes	Yes	Yes
765	Urban	8	Female	Fourth	Christian	EKITI	Public School	PRY 3	Mother	Mother	2	Secondary	Trading	Trading	Secondary	Secondary	Artisan	100000	> 30000	BRICKLAYER	100000	> 30000	No	Yes	Yes	Yes	Yes	Yes	Yes	Always	Always	Always		No	#NULL!	No	No	Yes	No	Yes	Yes	Yes	Yes	No	No	No	No	No	Yes
66	Urban	8	Male	Fourth	Christian	EKITI	Public School	PRY 3	Mother	Mother	2	None	Trading	Trading	Secondary	Secondary	Artisan	20000	>18000 - 30000	DRIVER	20000	>18000 - 30000	No	Yes	Yes	Yes	Yes	Yes	No	Always	Always	Always		No	#NULL!	No	No	No	No	No	No	No	No	No	No	No	No	No	Yes
726	Urban	8	Male	Fourth	Christian	EKITI	Public School	PRY 3	Mother	Mother	2	None	Trading	Trading	Secondary	Secondary	Artisan	20000	>18000 - 30000	DRIVER	20000	>18000 - 30000	No	Yes	Yes	Yes	Yes	Yes	No	Always	Always	Always		No	#NULL!	No	No	No	No	No	No	No	No	No	No	No	No	No	No
70	Urban	8	Female	Third	Christian	EKITI	Public School	PRY 5	Mother	Mother	2	Tertiary	Civil Servant	Civil Servant	Tertiary	Tertiary	Civil Servant/ Professional	60000	> 30000	Civil Servant	60000	> 30000	No	Yes	Yes	Yes	Yes	Yes	No	Sometimes	Always	Always	TO AVOID CHILD BEEN LATE TO SCHOOL	Yes	Community Extension Workers	Yes	Yes	No	Yes	Yes	Yes	Yes	Yes	Yes	Yes	Yes	Yes	Yes	Yes
728	Urban	8	Female	Third	Christian	EKITI	Public School	PRY 5	Mother	Mother	2	Tertiary	Civil Servant	Civil Servant	Tertiary	Tertiary	Civil Servant/ Professional	60000	> 30000	Civil Servant	60000	> 30000	No	Yes	Yes	Yes	Yes	Yes	No	Sometimes	Always	Always	TO AVOID CHILD BEEN LATE TO SCHOOL	Yes	Community Extension Workers	No	No	No	No	No	No	No	No	No	No	No	No	No	No
92	Urban	8	Male	Second	Muslim	KWARA	Public School	PRY 2	Mother	Mother	2	Secondary	Trading	Trading	Tertiary	Tertiary	Civil Servant/ Professional	60000	> 30000	Civil Servant	60000	> 30000	No	Yes	Yes	No	Yes	No	No	Always	Sometimes	Always		Yes	Radio	Yes	No	No	No	Yes	No	No	No	Yes	Yes	Yes	Yes	Yes	Yes
734	Urban	8	Male	Second	Muslim	KWARA	Public School	PRY 2	Mother	Mother	2	Secondary	Trading	Trading	Tertiary	Tertiary	Civil Servant/ Professional	60000	> 30000	Civil Servant	60000	> 30000	No	Yes	Yes	No	Yes	No	No	Always	Sometimes	Always		Yes	Radio	Yes	Yes	Yes	Yes	Yes	Yes	Yes	Yes	Yes	Yes	Yes	Yes	Yes	Yes
209	Urban	8	Male	Third	Christian	EKITI	Private School	PRY 3	Mother	Mother	2	Secondary	Trading	Trading	Tertiary	Tertiary	Civil Servant/ Professional	20000	>18000 - 30000	Civil Servant	20000	>18000 - 30000	Yes	Yes	Yes	Yes	Yes	No	Yes	Always	Always	Always		Yes	Nurses	Yes	No	No	No	Yes	No	No	No	Yes	Yes	Yes	Yes	Yes	Yes
757	Urban	8	Male	Third	Christian	EKITI	Private School	PRY 3	Mother	Mother	2	Secondary	Trading	Trading	Tertiary	Tertiary	Civil Servant/ Professional	20000	>18000 - 30000	Civil Servant	20000	>18000 - 30000	Yes	Yes	Yes	Yes	Yes	No	Yes	Always	Always	Always		Yes	Nurses	Yes	Yes	Yes	Yes	Yes	Yes	Yes	Yes	Yes	Yes	Yes	Yes	No	Yes
28	Urban	8	Female	Second	Christian	ANAMBRA	Private School	PRY 5	Father	Father	1	Tertiary	Trading	Trading	Tertiary	#NULL!	#NULL!	#NULL!	#NULL!	Trading	100000	> 30000	Yes	Yes	Yes	Yes	Yes	Yes	Yes	Always	Always	Always		Yes	Internet/ Social Media	Yes	Yes	Yes	Yes	Yes	Yes	Yes	Yes	Yes	Yes	Yes	Yes	Yes	Yes
112	Urban	8	Female	First	Christian	ONDO	Private School	PRY 2	Father	Father	1	Secondary	Apprenticeship	Artisan	Secondary	#NULL!	#NULL!	#NULL!	#NULL!	Apprenticeship	25000	>18000 - 30000	No	Yes	Yes	Yes	Yes	No	No	Always	Always	Always		Yes	Radio	Yes	Yes	Yes	No	Yes	Yes	No	No	Yes	Yes	Yes	No	Yes	Yes
250	Urban	8	Female	First	Christian	ONDO	Private School	PRY 2	Father	Father	1	Secondary	Apprenticeship	Artisan	Secondary	#NULL!	#NULL!	#NULL!	#NULL!	Apprenticeship	25000	>18000 - 30000	No	Yes	Yes	Yes	Yes	No	No	Always	Always	Always		Yes	Radio	Yes	No	No	No	Yes	No	No	No	Yes	Yes	Yes	Yes	Yes	Yes
736	Urban	8	Female	First	Christian	ONDO	Private School	PRY 2	Father	Father	1	Secondary	Apprenticeship	Artisan	Secondary	#NULL!	#NULL!	#NULL!	#NULL!	Apprenticeship	25000	>18000 - 30000	No	Yes	Yes	Yes	Yes	No	No	Always	Always	Always		Yes	Radio	Yes	Yes	Yes	Yes	Yes	Yes	Yes	Yes	Yes	Yes	Yes	Yes	Yes	Yes
762	Urban	8	Female	First	Christian	ONDO	Private School	PRY 2	Father	Father	1	Secondary	Apprenticeship	Artisan	Secondary	#NULL!	#NULL!	#NULL!	#NULL!	Apprenticeship	25000	>18000 - 30000	No	Yes	Yes	Yes	Yes	No	No	Always	Always	Always		Yes	Radio	Yes	No	No	No	Yes	No	No	No	Yes	Yes	Yes	Yes	Yes	Yes
72	Urban	8	Female	Second	Christian	EKITI	Private School	PRY 4	Mother	Mother	2	Tertiary	Trading	Trading	Tertiary	Tertiary	Civil Servant/ Professional	40000	> 30000	Civil Servant	40000	> 30000	No	Yes	Yes	Yes	Yes	Yes	No	Always	Always	Always		Yes	Community Extension Workers	No	No	No	No	No	No	No	No	No	No	No	No	No	Yes
729	Urban	8	Female	Second	Christian	EKITI	Private School	PRY 4	Mother	Mother	2	Tertiary	Trading	Trading	Tertiary	Tertiary	Civil Servant/ Professional	40000	> 30000	Civil Servant	40000	> 30000	No	Yes	Yes	Yes	Yes	Yes	No	Always	Always	Always		Yes	Community Extension Workers	No	No	No	No	No	No	No	No	No	No	No	No	No	Yes
184	Urban	8	Female	First	Muslim	EKITI	Private School	PRY 5	Mother	Mother	2	Secondary	Trading	Trading	Secondary	Secondary	Farming	30000	>18000 - 30000	Farming	30000	>18000 - 30000	No	Yes	Yes	Yes	Yes	No	Yes	Always	Always	Always		Yes	Community Extension Workers	Yes	No	No	No	Yes	No	No	No	Yes	Yes	Yes	Yes	Yes	Yes
752	Urban	8	Female	First	Muslim	EKITI	Private School	PRY 5	Mother	Mother	2	Secondary	Trading	Trading	Secondary	Secondary	Farming	30000	>18000 - 30000	Farming	30000	>18000 - 30000	No	Yes	Yes	Yes	Yes	No	Yes	Always	Always	Always		Yes	Community Extension Workers	Yes	Yes	Yes	No	Yes	Yes	Yes	Yes	Yes	Yes	No	Yes	No	Yes
189	Urban	8	Female	First	Christian	EKITI	Public School	PRY 2	Mother	Mother	2	Secondary	FASHION DESIGNER	Artisan	Tertiary	Tertiary	Civil Servant/ Professional	65000	> 30000	Civil Servant	65000	> 30000	No	Yes	Yes	Yes	Yes	No	Yes	Always	Always	Always		No	#NULL!	Yes	Yes	Yes	Yes	Yes	Yes	Yes	Yes	Yes	Yes	Yes	Yes	Yes	Yes
753	Urban	8	Female	First	Christian	EKITI	Public School	PRY 2	Mother	Mother	2	Secondary	FASHION DESIGNER	Artisan	Tertiary	Tertiary	Civil Servant/ Professional	65000	> 30000	Civil Servant	65000	> 30000	No	Yes	Yes	Yes	Yes	No	Yes	Always	Always	Always		No	#NULL!	Yes	Yes	Yes	No	Yes	Yes	Yes	No	Yes	Yes	Yes	Yes	Yes	Yes
281	Rural	8	Female	Second	Christian	EKITI	Private School	PRY 5	Father	Father	1	Tertiary	Trading	Trading	Tertiary	#NULL!	#NULL!	#NULL!	#NULL!	Trading	10000	<.= 18000	Yes	Yes	Yes	Yes	Yes	Yes	Yes	Always	Always	Always		Yes	Internet/ Social Media	Yes	Yes	Yes	No	Yes	Yes	Yes	Yes	Yes	Yes	No	No	Yes	Yes
394	Rural	8	Female	Second	Christian	EKITI	Private School	PRY 5	Father	Father	1	Tertiary	Trading	Trading	Tertiary	#NULL!	#NULL!	#NULL!	#NULL!	Trading	10000	<.= 18000	Yes	Yes	Yes	Yes	Yes	Yes	Yes	Always	Always	Always		Yes	Internet/ Social Media	Yes	Yes	Yes	No	Yes	Yes	No	No	Yes	Yes	Yes	Yes	Yes	Yes
496	Rural	8	Female	Second	Christian	EKITI	Private School	PRY 5	Father	Father	1	Tertiary	Trading	Trading	Tertiary	#NULL!	#NULL!	#NULL!	#NULL!	Trading	10000	<.= 18000	Yes	Yes	Yes	Yes	Yes	Yes	Yes	Always	Always	Always		Yes	Internet/ Social Media	Yes	Yes	Yes	Yes	Yes	Yes	Yes	Yes	Yes	Yes	Yes	Yes	Yes	Yes
542	Rural	8	Female	Second	Christian	EKITI	Private School	PRY 5	Father	Father	1	Tertiary	Trading	Trading	Tertiary	#NULL!	#NULL!	#NULL!	#NULL!	Trading	10000	<.= 18000	Yes	Yes	Yes	Yes	Yes	Yes	Yes	Always	Always	Always		Yes	Internet/ Social Media	Yes	No	No	No	Yes	Yes	Yes	Yes	Yes	No	No	Yes	Yes	Yes
562	Rural	8	Female	Second	Christian	EKITI	Private School	PRY 5	Father	Father	1	Tertiary	Trading	Trading	Tertiary	#NULL!	#NULL!	#NULL!	#NULL!	Trading	10000	<.= 18000	Yes	Yes	Yes	Yes	Yes	Yes	Yes	Always	Always	Always		Yes	Internet/ Social Media	Yes	No	Yes	No	Yes	No	No	No	Yes	Yes	Yes	No	Yes	Yes
573	Rural	8	Female	Second	Christian	EKITI	Private School	PRY 5	Father	Father	1	Tertiary	Trading	Trading	Tertiary	#NULL!	#NULL!	#NULL!	#NULL!	Trading	10000	<.= 18000	Yes	Yes	Yes	Yes	Yes	Yes	Yes	Always	Always	Always		Yes	Internet/ Social Media	Yes	Yes	No	No	Yes	No	No	No	Yes	No	No	No	Yes	Yes
871	Rural	8	Female	Second	Christian	EKITI	Private School	PRY 5	Father	Father	1	Tertiary	Trading	Trading	Tertiary	#NULL!	#NULL!	#NULL!	#NULL!	Trading	10000	<.= 18000	Yes	Yes	Yes	Yes	Yes	Yes	Yes	Always	Always	Always		Yes	Internet/ Social Media	Yes	Yes	Yes	Yes	Yes	No	No	No	Yes	Yes	Yes	No	Yes	Yes
925	Rural	8	Female	Second	Christian	EKITI	Private School	PRY 5	Father	Father	1	Tertiary	Trading	Trading	Tertiary	#NULL!	#NULL!	#NULL!	#NULL!	Trading	10000	<.= 18000	Yes	Yes	Yes	Yes	Yes	Yes	Yes	Always	Always	Always		Yes	Internet/ Social Media	No	No	No	No	No	No	No	No	No	No	No	No	No	No
979	Rural	8	Female	Second	Christian	EKITI	Private School	PRY 5	Father	Father	1	Tertiary	Trading	Trading	Tertiary	#NULL!	#NULL!	#NULL!	#NULL!	Trading	10000	<.= 18000	Yes	Yes	Yes	Yes	Yes	Yes	Yes	Always	Always	Always		Yes	Internet/ Social Media	Yes	Yes	Yes	No	Yes	Yes	No	No	Yes	Yes	Yes	Yes	Yes	Yes
981	Rural	8	Female	Second	Christian	EKITI	Private School	PRY 5	Father	Father	1	Tertiary	Trading	Trading	Tertiary	#NULL!	#NULL!	#NULL!	#NULL!	Trading	10000	<.= 18000	Yes	Yes	Yes	Yes	Yes	Yes	Yes	Always	Always	Always		Yes	Internet/ Social Media	Yes	Yes	Yes	No	Yes	Yes	No	No	Yes	Yes	Yes	Yes	Yes	Yes
366	Rural	8	Female	First	Muslim	EKITI	Private School	PRY 5	Mother	Mother	2	Secondary	Trading	Trading	Secondary	Secondary	Farming	30000	>18000 - 30000	Farming	30000	>18000 - 30000	No	Yes	Yes	Yes	Yes	No	Yes	Always	Always	Always		Yes	Community Extension Workers	No	No	No	No	No	No	No	No	No	No	No	No	No	No
559	Rural	8	Female	First	Muslim	EKITI	Private School	PRY 5	Mother	Mother	2	Secondary	Trading	Trading	Secondary	Secondary	Farming	30000	>18000 - 30000	Farming	30000	>18000 - 30000	No	Yes	Yes	Yes	Yes	No	Yes	Always	Always	Always		Yes	Community Extension Workers	Yes	Yes	No	No	Yes	Yes	Yes	Yes	Yes	No	No	No	Yes	Yes
371	Rural	8	Female	First	Christian	EKITI	Public School	PRY 2	Mother	Mother	2	Secondary	Civil Servant	Civil Servant	Tertiary	Tertiary	Civil Servant/ Professional	65000	> 30000	Civil Servant	65000	> 30000	No	Yes	Yes	Yes	Yes	No	Yes	Always	Always	Always		No	#NULL!	Yes	Yes	Yes	No	Yes	Yes	Yes	Yes	Yes	Yes	Yes	Yes	Yes	Yes
560	Rural	8	Female	First	Christian	EKITI	Public School	PRY 2	Mother	Mother	2	Secondary	Civil Servant	Civil Servant	Tertiary	Tertiary	Civil Servant/ Professional	65000	> 30000	Civil Servant	65000	> 30000	No	Yes	Yes	Yes	Yes	No	Yes	Always	Always	Always		No	#NULL!	Yes	Yes	Yes	No	Yes	Yes	Yes	Yes	Yes	Yes	No	No	No	Yes
117	Urban	8	Male	First	Muslim	EKITI	Public School	PRY 1	Mother	Mother	2	Secondary	Apprenticeship	Artisan	Secondary	Secondary	Artisan	10000	<.= 18000	Apprenticeship	10000	<.= 18000	No	Yes	Yes	Yes	Yes	No	No	Always	Always	Always		Yes	Nurses	Yes	No	Yes	Yes	Yes	Yes	Yes	No	Yes	No	No	No	No	Yes
738	Urban	8	Male	First	Muslim	EKITI	Public School	PRY 1	Mother	Mother	2	Secondary	Apprenticeship	Artisan	Secondary	Secondary	Artisan	10000	<.= 18000	Apprenticeship	10000	<.= 18000	No	Yes	Yes	Yes	Yes	No	No	Always	Always	Always		Yes	Nurses	Yes	No	Yes	Yes	Yes	Yes	Yes	No	Yes	No	Yes	No	Yes	Yes
87	Urban	8	Male	Second	Christian	EKITI	Public School	PRY 3	Mother	Mother	2	Secondary	Apprenticeship	Artisan	Tertiary	Tertiary	Civil Servant/ Professional	60000	> 30000	Civil Servant	60000	> 30000	No	Yes	Yes	Yes	No	Yes	No	Always	Always	Always		Yes	Radio	No	No	No	No	Yes	No	No	No	Yes	No	No	Yes	No	Yes
733	Urban	8	Male	Second	Christian	EKITI	Public School	PRY 3	Mother	Mother	2	Secondary	Apprenticeship	Artisan	Tertiary	Tertiary	Civil Servant/ Professional	60000	> 30000	Civil Servant	60000	> 30000	No	Yes	Yes	Yes	No	Yes	No	Always	Always	Always		Yes	Radio	Yes	No	Yes	No	Yes	Yes	Yes	Yes	Yes	Yes	Yes	Yes	Yes	Yes
75	Urban	8	Female	Third	Christian	EKITI	Public School	PRY 6	Father	Father	1	Tertiary	Civil Servant	Civil Servant	Tertiary	#NULL!	#NULL!	#NULL!	#NULL!	Unemployed	5000	<.= 18000	Yes	Yes	Yes	No	Yes	Yes	Yes	Sometimes	Always	Always	LACK OF MONEY	Yes	Nurses	Yes	Yes	Yes	Yes	Yes	Yes	Yes	Yes	Yes	Yes	Yes	Yes	Yes	Yes
731	Urban	8	Female	Third	Christian	EKITI	Public School	PRY 6	Father	Father	1	Tertiary	Civil Servant	Civil Servant	Tertiary	#NULL!	#NULL!	#NULL!	#NULL!	Unemployed	5000	<.= 18000	Yes	Yes	Yes	No	Yes	Yes	Yes	Sometimes	Always	Always	LACK OF MONEY	Yes	Nurses	Yes	No	No	No	Yes	No	No	No	Yes	Yes	Yes	Yes	Yes	Yes
69	Urban	8	Male	First	Christian	EKITI	Public School	PRY 4	Mother	Mother	2	Secondary	Unemployed	Unemployed	Tertiary	Tertiary	Trading	40000	> 30000	Trading	40000	> 30000	No	Yes	Yes	No	Yes	No	No	Always	Sometimes	Sometimes		Yes	Radio	No	No	No	No	No	No	No	No	No	No	No	No	No	No
727	Urban	8	Male	First	Christian	EKITI	Public School	PRY 4	Mother	Mother	2	Secondary	Unemployed	Unemployed	Tertiary	Tertiary	Trading	40000	> 30000	Trading	40000	> 30000	No	Yes	Yes	No	Yes	No	No	Always	Sometimes	Sometimes		Yes	Radio	No	No	No	No	No	No	No	No	No	No	No	No	No	No
56	Urban	8	Female	Third	Christian	EKITI	Private School	PRY 5	Mother	Mother	2	Tertiary	Trading	Trading	Tertiary	Tertiary	Civil Servant/ Professional	30000	>18000 - 30000	Civil Servant	30000	>18000 - 30000	Yes	Yes	Yes	Yes	Yes	Yes	No	Always	Always	Always		Yes	Radio	Yes	No	No	No	Yes	No	Yes	No	Yes	Yes	Yes	Yes	Yes	Yes
724	Urban	8	Female	Third	Christian	EKITI	Private School	PRY 5	Mother	Mother	2	Tertiary	Trading	Trading	Tertiary	Tertiary	Civil Servant/ Professional	30000	>18000 - 30000	Civil Servant	30000	>18000 - 30000	Yes	Yes	Yes	Yes	Yes	Yes	No	Always	Always	Always		Yes	Radio	Yes	No	Yes	Yes	Yes	Yes	Yes	No	Yes	No	No	No	No	Yes
50	Urban	8	Female	Second	Christian	EKITI	Private School	PRY 4	Mother	Mother	2	Tertiary	Civil Servant	Civil Servant	Tertiary	Tertiary	Civil Servant/ Professional	50000	> 30000	Civil Servant	50000	> 30000	Yes	Yes	Yes	Yes	Yes	Yes	No	Always	Always	Always		Yes	Community Extension Workers	Yes	No	No	No	Yes	No	No	No	Yes	Yes	Yes	Yes	Yes	Yes
723	Urban	8	Female	Second	Christian	EKITI	Private School	PRY 4	Mother	Mother	2	Tertiary	Civil Servant	Civil Servant	Tertiary	Tertiary	Civil Servant/ Professional	50000	> 30000	Civil Servant	50000	> 30000	Yes	Yes	Yes	Yes	Yes	Yes	No	Always	Always	Always		Yes	Community Extension Workers	No	No	Yes	Yes	No	No	Yes	Yes	Yes	Yes	Yes	No	No	Yes
148	Urban	8	Female	First	Christian	EKITI	Private School	PRY 4	Mother	Mother	2	Tertiary	Civil Servant	Civil Servant	Tertiary	Tertiary	Civil Servant/ Professional	80000	> 30000	Civil Servant	80000	> 30000	Yes	Yes	Yes	Yes	Yes	Yes	No	Always	Always	Always		Yes	Doctors	Yes	Yes	Yes	Yes	Yes	Yes	Yes	Yes	Yes	Yes	Yes	Yes	Yes	Yes
744	Urban	8	Female	First	Christian	EKITI	Private School	PRY 4	Mother	Mother	2	Tertiary	Civil Servant	Civil Servant	Tertiary	Tertiary	Civil Servant/ Professional	80000	> 30000	Civil Servant	80000	> 30000	Yes	Yes	Yes	Yes	Yes	Yes	No	Always	Always	Always		Yes	Doctors	Yes	Yes	Yes	Yes	Yes	Yes	Yes	Yes	Yes	Yes	Yes	Yes	Yes	Yes
157	Urban	8	Female	Third	Christian	EKITI	Private School	PRY 3	Mother	Mother	2	Tertiary	Civil Servant	Civil Servant	Tertiary	Tertiary	Civil Servant/ Professional	50000	> 30000	Civil Servant	50000	> 30000	No	Yes	Yes	No	Yes	No	No	Always	Sometimes	Always		Yes	Television	Yes	Yes	No	No	Yes	Yes	No	No	Yes	Yes	Yes	Yes	Yes	Yes
745	Urban	8	Female	Third	Christian	EKITI	Private School	PRY 3	Mother	Mother	2	Tertiary	Civil Servant	Civil Servant	Tertiary	Tertiary	Civil Servant/ Professional	50000	> 30000	Civil Servant	50000	> 30000	No	Yes	Yes	No	Yes	No	No	Always	Sometimes	Always		Yes	Television	Yes	Yes	Yes	Yes	Yes	Yes	Yes	Yes	Yes	Yes	Yes	Yes	Yes	Yes
174	Urban	8	Female	First	Christian	EKITI	Private School	PRY 5	Mother	Mother	2	Tertiary	Civil Servant	Civil Servant	Tertiary	Tertiary	Civil Servant/ Professional	50000	> 30000	Civil Servant	50000	> 30000	Yes	Yes	Yes	No	Yes	Yes	No	Always	Always	Always		Yes	Nurses	Yes	Yes	Yes	No	Yes	Yes	No	Yes	Yes	Yes	Yes	Yes	Yes	Yes
748	Urban	8	Female	First	Christian	EKITI	Private School	PRY 5	Mother	Mother	2	Tertiary	Civil Servant	Civil Servant	Tertiary	Tertiary	Civil Servant/ Professional	50000	> 30000	Civil Servant	50000	> 30000	Yes	Yes	Yes	No	Yes	Yes	No	Always	Always	Always		Yes	Nurses	Yes	Yes	Yes	Yes	Yes	Yes	Yes	Yes	Yes	Yes	Yes	Yes	Yes	Yes
418	Rural	8	Male	Third	Christian	EKITI	Public School	PRY 4	Mother	Mother	2	Secondary	Civil Servant	Civil Servant	Primary	Primary	Civil Servant/ Professional	50000	> 30000	Civil Servant	50000	> 30000	Yes	Yes	Yes	Yes	Yes	Yes	Yes	Always	Always	Always		Yes	Doctors	Yes	Yes	Yes	No	Yes	Yes	Yes	No	Yes	Yes	Yes	No	Yes	Yes
566	Rural	8	Male	Third	Christian	EKITI	Public School	PRY 4	Mother	Mother	2	Secondary	Civil Servant	Civil Servant	Primary	Primary	Civil Servant/ Professional	50000	> 30000	Civil Servant	50000	> 30000	Yes	Yes	Yes	Yes	Yes	Yes	Yes	Always	Always	Always		Yes	Doctors	Yes	Yes	Yes	Yes	Yes	Yes	Yes	Yes	Yes	Yes	Yes	Yes	Yes	Yes
356	Rural	8	Female	First	Christian	EKITI	Private School	PRY 4	Mother	Mother	2	Tertiary	Civil Servant	Civil Servant	Tertiary	Tertiary	Civil Servant/ Professional	45000	> 30000	Civil Servant	45000	> 30000	Yes	Yes	Yes	No	Yes	Yes	No	Always	Always	Always		Yes	Nurses	Yes	Yes	Yes	Yes	Yes	Yes	Yes	Yes	Yes	Yes	Yes	Yes	Yes	Yes
555	Rural	8	Female	First	Christian	EKITI	Private School	PRY 4	Mother	Mother	2	Tertiary	Civil Servant	Civil Servant	Tertiary	Tertiary	Civil Servant/ Professional	45000	> 30000	Civil Servant	45000	> 30000	Yes	Yes	Yes	No	Yes	Yes	No	Always	Always	Always		Yes	Nurses	Yes	Yes	No	No	Yes	Yes	No	No	Yes	Yes	Yes	Yes	Yes	Yes
179	Urban	8	Male	First	Muslim	OSUN	Public School	PRY 4	Father	Father	1	Tertiary	BUSINESS MAN	Trading	Tertiary	#NULL!	#NULL!	#NULL!	#NULL!		#NULL!	<.= 18000	Yes	Yes	Yes	No	Yes	Yes	Yes	Always	Always	Always		Yes	Nurses	Yes	Yes	Yes	Yes	Yes	Yes	Yes	Yes	Yes	Yes	Yes	Yes	Yes	Yes
750	Urban	8	Male	First	Muslim	OSUN	Public School	PRY 4	Father	Father	1	Tertiary	BUSINESS MAN	Trading	Tertiary	#NULL!	#NULL!	#NULL!	#NULL!		#NULL!	<.= 18000	Yes	Yes	Yes	No	Yes	Yes	Yes	Always	Always	Always		Yes	Nurses	Yes	Yes	No	No	Yes	Yes	Yes	No	Yes	Yes	Yes	Yes	Yes	Yes
178	Urban	8	Male	First	Christian	EKITI	Private School	PRY 4	Mother	Mother	2	Tertiary	BUSINESS WOMAN	Trading	Tertiary	Tertiary	Civil Servant/ Professional	50000	> 30000	Civil Servant	50000	> 30000	Yes	Yes	Yes	No	Yes	Yes	Yes	Always	Always	Always		Yes	Radio	Yes	Yes	Yes	Yes	Yes	Yes	Yes	Yes	Yes	Yes	Yes	Yes	Yes	Yes
749	Urban	8	Male	First	Christian	EKITI	Private School	PRY 4	Mother	Mother	2	Tertiary	BUSINESS WOMAN	Trading	Tertiary	Tertiary	Civil Servant/ Professional	50000	> 30000	Civil Servant	50000	> 30000	Yes	Yes	Yes	No	Yes	Yes	Yes	Always	Always	Always		Yes	Radio	Yes	Yes	Yes	Yes	Yes	Yes	Yes	Yes	Yes	Yes	Yes	Yes	Yes	Yes
213	Urban	8	Female	Second	Christian	EKITI	Private School	PRY 3	Mother	Mother	2	Secondary	Trading	Trading	Secondary	Secondary	Artisan	10000	<.= 18000	Apprenticeship	10000	<.= 18000	No	Yes	Yes	Yes	Yes	Yes	Yes	Always	Always	Always		Yes	Community Extension Workers	Yes	Yes	Yes	No	Yes	Yes	Yes	Yes	Yes	Yes	Yes	Yes	Yes	Yes
758	Urban	8	Female	Second	Christian	EKITI	Private School	PRY 3	Mother	Mother	2	Secondary	Trading	Trading	Secondary	Secondary	Artisan	10000	<.= 18000	Apprenticeship	10000	<.= 18000	No	Yes	Yes	Yes	Yes	Yes	Yes	Always	Always	Always		Yes	Community Extension Workers	Yes	Yes	Yes	Yes	Yes	Yes	Yes	Yes	Yes	Yes	Yes	Yes	Yes	Yes
763	Urban	8	Female	Second	Christian	EKITI	Private School	PRY 3	Mother	Mother	2	Secondary	Trading	Trading	Secondary	Secondary	Artisan	10000	<.= 18000	Apprenticeship	10000	<.= 18000	No	Yes	Yes	Yes	Yes	Yes	Yes	Always	Always	Always		Yes	Community Extension Workers	Yes	No	No	No	Yes	No	No	No	Yes	Yes	Yes	Yes	Yes	Yes
25	Urban	8	Female	First	Muslim	EKITI	Public School	PRY 4	Mother	Mother	2	Tertiary	Civil Servant	Civil Servant	Secondary	Secondary	Farming	30000	>18000 - 30000	Farming	30000	>18000 - 30000	Yes	Yes	Yes	Yes	Yes	Yes	Yes	Always	Always	Always		Yes	Nurses	Yes	Yes	Yes	Yes	Yes	Yes	Yes	Yes	Yes	Yes	Yes	Yes	Yes	Yes
237	Urban	8	Male	Second	Muslim	EKITI	Private School	PRY 1	AUNT	Aunt	3	Tertiary	Trading	Trading	Secondary	Secondary	Artisan	20000	>18000 - 30000	Apprenticeship	20000	>18000 - 30000	Yes	Yes	Yes	Yes	Yes	Yes	No	Always	Always	Always		Yes	Nurses	Yes	Yes	Yes	No	Yes	Yes	No	Yes	Yes	Yes	Yes	Yes	Yes	Yes
761	Urban	8	Male	Second	Muslim	EKITI	Private School	PRY 1	AUNT	Aunt	3	Tertiary	Trading	Trading	Secondary	Secondary	Artisan	20000	>18000 - 30000	Apprenticeship	20000	>18000 - 30000	Yes	Yes	Yes	Yes	Yes	Yes	No	Always	Always	Always		Yes	Nurses	Yes	Yes	Yes	No	Yes	Yes	Yes	Yes	Yes	Yes	Yes	Yes	Yes	Yes
766	Urban	8	Male	Second	Muslim	EKITI	Private School	PRY 1	AUNT	Aunt	3	Tertiary	Trading	Trading	Secondary	Secondary	Artisan	20000	>18000 - 30000	Apprenticeship	20000	>18000 - 30000	Yes	Yes	Yes	Yes	Yes	Yes	No	Always	Always	Always		Yes	Nurses	Yes	No	No	No	Yes	No	No	No	Yes	Yes	Yes	Yes	Yes	Yes
133	Urban	8	Male	First	Christian	EKITI	Public School	PRY 4	Mother	Mother	2	Secondary	Trading	Trading	Secondary	Secondary	Civil Servant/ Professional	40000	> 30000	Civil Servant	40000	> 30000	Yes	Yes	Yes	Yes	Yes	No	Yes	Always	Always	Always		No	#NULL!	Yes	Yes	Yes	No	Yes	No	No	No	Yes	Yes	Yes	Yes	Yes	Yes
741	Urban	8	Male	First	Christian	EKITI	Public School	PRY 4	Mother	Mother	2	Secondary	Trading	Trading	Secondary	Secondary	Civil Servant/ Professional	40000	> 30000	Civil Servant	40000	> 30000	Yes	Yes	Yes	Yes	Yes	No	Yes	Always	Always	Always		No	#NULL!	Yes	Yes	Yes	Yes	Yes	Yes	No	No	Yes	Yes	Yes	Yes	No	Yes
38	Urban	8	Female	First	Christian	EKITI	Public School	PRY 3	Mother	Mother	2	Tertiary	Civil Servant	Civil Servant	Secondary	Secondary	Artisan	30000	>18000 - 30000	Apprenticeship	30000	>18000 - 30000	Yes	Yes	Yes	Yes	Yes	No	No	Always	Always	Always		Yes	Nurses	Yes	Yes	Yes	Yes	Yes	Yes	Yes	Yes	Yes	Yes	Yes	Yes	Yes	Yes
131	Urban	8	Female	First	Christian	EKITI	Private School	PRY 5	Mother	Mother	2	Tertiary	Civil Servant	Civil Servant	Tertiary	Tertiary	Civil Servant/ Professional	60000	> 30000	Civil Servant	60000	> 30000	No	Yes	Yes	Yes	Yes	Yes	No	Always	Always	Always		Yes	Community Extension Workers	Yes	No	Yes	Yes	Yes	Yes	Yes	No	Yes	No	Yes	No	Yes	Yes
740	Urban	8	Female	First	Christian	EKITI	Private School	PRY 5	Mother	Mother	2	Tertiary	Civil Servant	Civil Servant	Tertiary	Tertiary	Civil Servant/ Professional	60000	> 30000	Civil Servant	60000	> 30000	No	Yes	Yes	Yes	Yes	Yes	No	Always	Always	Always		Yes	Internet/ Social Media	Yes	Yes	Yes	No	Yes	No	No	No	Yes	Yes	Yes	Yes	Yes	Yes
307	Rural	8	Male	Second	Christian	EKITI	Public School	PRY 5	Mother	Mother	2	Secondary	Trading	Trading	Tertiary	Tertiary	Trading	21000	>18000 - 30000	Trading	21000	>18000 - 30000	No	Yes	Yes	Yes	Yes	Yes	Yes	Always	Always	Always		Yes	Community Extension Workers	Yes	Yes	No	No	Yes	Yes	Yes	Yes	No	No	No	Yes	Yes	Yes
547	Rural	8	Male	Second	Christian	EKITI	Public School	PRY 5	Mother	Mother	2	Secondary	Trading	Trading	Tertiary	Tertiary	Trading	21000	>18000 - 30000	Trading	21000	>18000 - 30000	No	Yes	Yes	Yes	Yes	Yes	Yes	Always	Always	Always		Yes	Community Extension Workers	No	Yes	Yes	Yes	Yes	Yes	No	Yes	No	No	No	Yes	No	No
258	Rural	8	Female	First	Christian	OGUN	Private School	PRY 5	Mother	Mother	2	Tertiary	Farming	Farming	Tertiary	Tertiary	Trading	30000	>18000 - 30000	Trading	30000	>18000 - 30000	No	Yes	No	No	Yes	Yes	No	Always	Always	Always		Yes	Community Extension Workers	No	No	Yes	No	No	Yes	Yes	No	Yes	Yes	Yes	No	Yes	Yes
293	Rural	8	Female	First	Christian	OGUN	Private School	PRY 5	Mother	Mother	2	Tertiary	Farming	Farming	Tertiary	Tertiary	Trading	30000	>18000 - 30000	Trading	30000	>18000 - 30000	No	Yes	No	No	Yes	Yes	No	Always	Always	Always		Yes	Community Extension Workers	Yes	Yes	Yes	No	Yes	Yes	Yes	Yes	Yes	Yes	Yes	Yes	Yes	Yes
300	Rural	8	Female	First	Christian	OGUN	Private School	PRY 5	Mother	Mother	2	Tertiary	Farming	Farming	Tertiary	Tertiary	Trading	30000	>18000 - 30000	Trading	30000	>18000 - 30000	No	Yes	No	No	Yes	Yes	No	Always	Always	Always		Yes	Community Extension Workers	Yes	Yes	Yes	No	Yes	Yes	Yes	Yes	No	No	No	No	No	No
346	Rural	8	Female	First	Christian	OGUN	Private School	PRY 5	Mother	Mother	2	Tertiary	Farming	Farming	Tertiary	Tertiary	Trading	30000	>18000 - 30000	Trading	30000	>18000 - 30000	No	Yes	No	No	Yes	Yes	No	Always	Always	Always		Yes	Community Extension Workers	Yes	Yes	Yes	Yes	Yes	Yes	Yes	Yes	Yes	No	No	No	No	Yes
433	Rural	8	Female	First	Christian	OGUN	Private School	PRY 5	Mother	Mother	2	Tertiary	Farming	Farming	Tertiary	Tertiary	Trading	30000	>18000 - 30000	Trading	30000	>18000 - 30000	No	Yes	No	No	Yes	Yes	No	Always	Always	Always		Yes	Community Extension Workers	Yes	Yes	Yes	No	Yes	Yes	Yes	No	Yes	Yes	Yes	No	No	Yes
455	Rural	8	Female	First	Christian	OGUN	Private School	PRY 5	Mother	Mother	2	Tertiary	Farming	Farming	Tertiary	Tertiary	Trading	30000	>18000 - 30000	Trading	30000	>18000 - 30000	No	Yes	No	No	Yes	Yes	No	Always	Always	Always		Yes	Community Extension Workers	No	No	No	No	No	No	No	No	No	No	No	No	No	Yes
539	Rural	8	Female	First	Christian	OGUN	Private School	PRY 5	Mother	Mother	2	Tertiary	Farming	Farming	Tertiary	Tertiary	Trading	30000	>18000 - 30000	Trading	30000	>18000 - 30000	No	Yes	No	No	Yes	Yes	No	Always	Always	Always		Yes	Community Extension Workers	No	Yes	No	No	Yes	Yes	Yes	No	Yes	Yes	Yes	Yes	Yes	Yes
545	Rural	8	Female	First	Christian	OGUN	Private School	PRY 5	Mother	Mother	2	Tertiary	Farming	Farming	Tertiary	Tertiary	Trading	30000	>18000 - 30000	Trading	30000	>18000 - 30000	No	Yes	No	No	Yes	Yes	No	Always	Always	Always		Yes	Community Extension Workers	Yes	Yes	No	Yes	Yes	Yes	Yes	Yes	Yes	Yes	Yes	No	No	Yes
546	Rural	8	Female	First	Christian	OGUN	Private School	PRY 5	Mother	Mother	2	Tertiary	Farming	Farming	Tertiary	Tertiary	Trading	30000	>18000 - 30000	Trading	30000	>18000 - 30000	No	Yes	No	No	Yes	Yes	No	Always	Always	Always		Yes	Community Extension Workers	Yes	No	Yes	No	Yes	No	No	Yes	Yes	No	No	No	Yes	Yes
554	Rural	8	Female	First	Christian	OGUN	Private School	PRY 5	Mother	Mother	2	Tertiary	Farming	Farming	Tertiary	Tertiary	Trading	30000	>18000 - 30000	Trading	30000	>18000 - 30000	No	Yes	No	No	Yes	Yes	No	Always	Always	Always		Yes	Community Extension Workers	No	No	No	No	No	No	No	No	No	No	No	No	No	No
568	Rural	8	Female	First	Christian	OGUN	Private School	PRY 5	Mother	Mother	2	Tertiary	Farming	Farming	Tertiary	Tertiary	Trading	30000	>18000 - 30000	Trading	30000	>18000 - 30000	No	Yes	No	No	Yes	Yes	No	Always	Always	Always		Yes	Community Extension Workers	No	No	No	No	No	No	No	No	No	No	No	No	No	No
571	Rural	8	Female	First	Christian	OGUN	Private School	PRY 5	Mother	Mother	2	Tertiary	Farming	Farming	Tertiary	Tertiary	Trading	30000	>18000 - 30000	Trading	30000	>18000 - 30000	No	Yes	No	No	Yes	Yes	No	Always	Always	Always		Yes	Community Extension Workers	No	No	No	No	No	No	No	No	No	No	No	No	No	No
868	Rural	8	Female	First	Christian	OGUN	Private School	PRY 5	Mother	Mother	2	Tertiary	Farming	Farming	Tertiary	Tertiary	Trading	30000	>18000 - 30000	Trading	30000	>18000 - 30000	No	Yes	No	No	Yes	Yes	No	Always	Always	Always		Yes	Community Extension Workers	Yes	No	No	No	Yes	No	No	No	Yes	Yes	Yes	Yes	Yes	Yes
922	Rural	8	Female	First	Christian	OGUN	Private School	PRY 5	Mother	Mother	2	Tertiary	Farming	Farming	Tertiary	Tertiary	Trading	30000	>18000 - 30000	Trading	30000	>18000 - 30000	No	Yes	No	No	Yes	Yes	No	Always	Always	Always		Yes	Community Extension Workers	Yes	Yes	Yes	Yes	Yes	Yes	Yes	Yes	Yes	Yes	Yes	Yes	No	Yes
976	Rural	8	Female	First	Christian	OGUN	Private School	PRY 5	Mother	Mother	2	Tertiary	Farming	Farming	Tertiary	Tertiary	Trading	30000	>18000 - 30000	Trading	30000	>18000 - 30000	No	Yes	No	No	Yes	Yes	No	Always	Always	Always		Yes	Community Extension Workers	Yes	No	No	No	Yes	No	No	No	Yes	Yes	Yes	Yes	Yes	Yes
408	Rural	8	Female	Second	Christian	EKITI	Public School	PRY 4	Mother	Mother	2	Secondary	Trading	Trading	Tertiary	Tertiary	Civil Servant/ Professional	45000	> 30000	Civil Servant	45000	> 30000	No	Yes	Yes	Yes	Yes	No	Yes	Always	Always	Always		Yes	Doctors	Yes	No	Yes	No	Yes	Yes	No	No	Yes	Yes	Yes	Yes	Yes	Yes
565	Rural	8	Female	Second	Christian	EKITI	Public School	PRY 4	Mother	Mother	2	Secondary	Trading	Trading	Tertiary	Tertiary	Civil Servant/ Professional	45000	> 30000	Civil Servant	45000	> 30000	No	Yes	Yes	Yes	Yes	No	Yes	Always	Always	Always		Yes	Doctors	Yes	No	Yes	Yes	Yes	No	No	Yes	Yes	Yes	Yes	No	Yes	Yes
360	Rural	8	Male	First	Christian	EKITI	Private School	PRY 4	Mother	Mother	2	Tertiary	Civil Servant	Civil Servant	Tertiary	Tertiary	Civil Servant/ Professional	40000	> 30000	Civil Servant	40000	> 30000	Yes	Yes	Yes	No	Yes	Yes	Yes	Always	Always	Always		Yes	Community Extension Workers	No	No	No	No	No	No	No	No	Yes	Yes	No	No	No	No
361	Rural	8	Male	First	Muslim	EKITI	Public School	PRY 4	Mother	Mother	2	Tertiary	Civil Servant	Civil Servant	Tertiary	Tertiary	Civil Servant/ Professional	30000	>18000 - 30000	Civil Servant	30000	>18000 - 30000	Yes	Yes	Yes	No	Yes	Yes	Yes	Always	Always	Always		Yes	Nurses	No	No	No	No	No	No	No	No	No	No	No	No	No	No
556	Rural	8	Male	First	Christian	EKITI	Private School	PRY 4	Mother	Mother	2	Tertiary	Civil Servant	Civil Servant	Tertiary	Tertiary	Civil Servant/ Professional	40000	> 30000	Civil Servant	40000	> 30000	Yes	Yes	Yes	No	Yes	Yes	Yes	Always	Always	Always		Yes	Community Extension Workers	Yes	Yes	Yes	Yes	Yes	Yes	Yes	Yes	Yes	No	No	No	No	Yes
557	Rural	8	Male	First	Muslim	EKITI	Public School	PRY 4	Mother	Mother	2	Tertiary	Civil Servant	Civil Servant	Tertiary	Tertiary	Civil Servant/ Professional	30000	>18000 - 30000	Civil Servant	30000	>18000 - 30000	Yes	Yes	Yes	No	Yes	Yes	Yes	Always	Always	Always		Yes	Nurses	Yes	No	No	No	Yes	No	No	No	Yes	Yes	No	No	Yes	Yes
278	Rural	8	Female	First	Muslim	EKITI	Public School	PRY 4	Mother	Mother	2	Tertiary	Civil Servant	Civil Servant	Secondary	Secondary	Farming	30000	>18000 - 30000	Farming	30000	>18000 - 30000	Yes	Yes	Yes	Yes	Yes	Yes	Yes	Always	Always	Always		Yes	Nurses	Yes	Yes	Yes	No	Yes	Yes	No	No	Yes	Yes	Yes	Yes	Yes	Yes
391	Rural	8	Female	First	Muslim	EKITI	Public School	PRY 4	Mother	Mother	2	Tertiary	Civil Servant	Civil Servant	Secondary	Secondary	Farming	30000	>18000 - 30000	Farming	30000	>18000 - 30000	Yes	Yes	Yes	Yes	Yes	Yes	Yes	Always	Always	Always		Yes	Nurses	Yes	Yes	Yes	No	Yes	Yes	Yes	Yes	Yes	Yes	Yes	Yes	Yes	Yes
493	Rural	8	Female	First	Muslim	EKITI	Public School	PRY 4	Mother	Mother	2	Tertiary	Civil Servant	Civil Servant	Secondary	Secondary	Farming	30000	>18000 - 30000	Farming	30000	>18000 - 30000	Yes	Yes	Yes	Yes	Yes	Yes	Yes	Always	Always	Always		Yes	Nurses	Yes	Yes	Yes	Yes	Yes	Yes	Yes	Yes	Yes	Yes	Yes	Yes	Yes	Yes
541	Rural	8	Female	First	Muslim	EKITI	Public School	PRY 4	Mother	Mother	2	Tertiary	Civil Servant	Civil Servant	Secondary	Secondary	Farming	30000	>18000 - 30000	Farming	30000	>18000 - 30000	Yes	Yes	Yes	Yes	Yes	Yes	Yes	Always	Always	Always		Yes	Nurses	Yes	Yes	Yes	No	No	Yes	Yes	Yes	No	Yes	Yes	Yes	Yes	Yes
561	Rural	8	Female	First	Muslim	EKITI	Public School	PRY 4	Mother	Mother	2	Tertiary	Civil Servant	Civil Servant	Secondary	Secondary	Farming	30000	>18000 - 30000	Farming	30000	>18000 - 30000	Yes	Yes	Yes	Yes	Yes	Yes	Yes	Always	Always	Always		Yes	Nurses	No	No	No	No	No	No	No	No	No	No	No	No	No	No
572	Rural	8	Female	First	Muslim	EKITI	Public School	PRY 4	Mother	Mother	2	Tertiary	Civil Servant	Civil Servant	Secondary	Secondary	Farming	30000	>18000 - 30000	Farming	30000	>18000 - 30000	Yes	Yes	Yes	Yes	Yes	Yes	Yes	Always	Always	Always		Yes	Nurses	Yes	Yes	No	Yes	Yes	Yes	No	No	Yes	Yes	Yes	Yes	Yes	Yes
870	Rural	8	Female	First	Muslim	EKITI	Public School	PRY 4	Mother	Mother	2	Tertiary	Civil Servant	Civil Servant	Secondary	Secondary	Farming	30000	>18000 - 30000	Farming	30000	>18000 - 30000	Yes	Yes	Yes	Yes	Yes	Yes	Yes	Always	Always	Always		Yes	Nurses	No	Yes	Yes	No	Yes	Yes	Yes	Yes	Yes	Yes	Yes	Yes	Yes	Yes
924	Rural	8	Female	First	Muslim	EKITI	Public School	PRY 4	Mother	Mother	2	Tertiary	Civil Servant	Civil Servant	Secondary	Secondary	Farming	30000	>18000 - 30000	Farming	30000	>18000 - 30000	Yes	Yes	Yes	Yes	Yes	Yes	Yes	Always	Always	Always		Yes	Nurses	Yes	Yes	Yes	Yes	No	Yes	No	No	No	Yes	Yes	Yes	Yes	Yes
978	Rural	8	Female	First	Muslim	EKITI	Public School	PRY 4	Mother	Mother	2	Tertiary	Civil Servant	Civil Servant	Secondary	Secondary	Farming	30000	>18000 - 30000	Farming	30000	>18000 - 30000	Yes	Yes	Yes	Yes	Yes	Yes	Yes	Always	Always	Always		Yes	Nurses	Yes	Yes	Yes	Yes	Yes	Yes	Yes	Yes	Yes	Yes	Yes	Yes	Yes	Yes
264	Rural	8	Female	First	Christian	EKITI	Public School	PRY 3	Mother	Mother	2	Tertiary	Civil Servant	Civil Servant	Secondary	Secondary	Artisan	30000	>18000 - 30000	Apprenticeship	30000	>18000 - 30000	Yes	Yes	Yes	Yes	Yes	No	No	Always	Always	Always		Yes	Nurses	Yes	Yes	No	No	Yes	Yes	No	No	Yes	Yes	Yes	No	No	Yes
439	Rural	8	Female	First	Christian	EKITI	Public School	PRY 3	Mother	Mother	2	Tertiary	Civil Servant	Civil Servant	Secondary	Secondary	Artisan	30000	>18000 - 30000	Apprenticeship	30000	>18000 - 30000	Yes	Yes	Yes	Yes	Yes	No	No	Always	Always	Always		Yes	Nurses	No	No	No	No	No	No	No	No	No	No	No	No	No	No
540	Rural	8	Female	First	Christian	EKITI	Public School	PRY 3	Mother	Mother	2	Tertiary	Civil Servant	Civil Servant	Secondary	Secondary	Artisan	30000	>18000 - 30000	Apprenticeship	30000	>18000 - 30000	Yes	Yes	Yes	Yes	Yes	No	No	Always	Always	Always		Yes	Nurses	Yes	No	Yes	No	Yes	Yes	Yes	No	Yes	Yes	Yes	Yes	Yes	Yes
569	Rural	8	Female	First	Christian	EKITI	Public School	PRY 3	Mother	Mother	2	Tertiary	Civil Servant	Civil Servant	Secondary	Secondary	Artisan	30000	>18000 - 30000	Apprenticeship	30000	>18000 - 30000	Yes	Yes	Yes	Yes	Yes	No	No	Always	Always	Always		Yes	Nurses	No	No	No	No	No	No	No	No	No	No	No	No	No	No
869	Rural	8	Female	First	Christian	EKITI	Public School	PRY 3	Mother	Mother	2	Tertiary	Civil Servant	Civil Servant	Secondary	Secondary	Artisan	30000	>18000 - 30000	Apprenticeship	30000	>18000 - 30000	Yes	Yes	Yes	Yes	Yes	No	No	Always	Always	Always		Yes	Nurses	Yes	Yes	Yes	Yes	Yes	Yes	No	No	Yes	Yes	No	Yes	Yes	Yes
923	Rural	8	Female	First	Christian	EKITI	Public School	PRY 3	Mother	Mother	2	Tertiary	Civil Servant	Civil Servant	Secondary	Secondary	Artisan	30000	>18000 - 30000	Apprenticeship	30000	>18000 - 30000	Yes	Yes	Yes	Yes	Yes	No	No	Always	Always	Always		Yes	Nurses	Yes	Yes	Yes	No	Yes	No	No	No	Yes	Yes	Yes	Yes	Yes	Yes
977	Rural	8	Female	First	Christian	EKITI	Public School	PRY 3	Mother	Mother	2	Tertiary	Civil Servant	Civil Servant	Secondary	Secondary	Artisan	30000	>18000 - 30000	Apprenticeship	30000	>18000 - 30000	Yes	Yes	Yes	Yes	Yes	No	No	Always	Always	Always		Yes	Nurses	Yes	Yes	Yes	Yes	Yes	Yes	Yes	Yes	Yes	Yes	Yes	Yes	Yes	Yes
143	Urban	8	Female	First	Christian	EKITI	Private School	PRY 4	Mother	Mother	2	Secondary	Trading	Trading	Secondary	Secondary	Artisan	30000	>18000 - 30000	Apprenticeship	30000	>18000 - 30000	No	Yes	Yes	Yes	Yes	Yes	Yes	Always	Always	Always		No	#NULL!	Yes	Yes	No	No	Yes	Yes	Yes	No	Yes	Yes	Yes	Yes	Yes	Yes
742	Urban	8	Female	First	Christian	EKITI	Private School	PRY 4	Mother	Mother	2	Secondary	Trading	Trading	Secondary	Secondary	Artisan	30000	>18000 - 30000	Apprenticeship	30000	>18000 - 30000	No	Yes	Yes	Yes	Yes	Yes	Yes	Always	Always	Always		No	#NULL!	Yes	Yes	Yes	No	Yes	Yes	No	Yes	Yes	Yes	Yes	Yes	Yes	Yes
2	Urban	8	Female	Third	Christian	EKITI	Private School	PRY 4	Mother	Mother	2	Secondary	Apprenticeship	Artisan	Tertiary	Tertiary	Civil Servant/ Professional	60000	> 30000	Civil Servant	60000	> 30000	No	Yes	Yes	Yes	Yes	No	Yes	Always	Always	Always		Yes	Nurses	Yes	No	No	No	Yes	No	No	No	Yes	Yes	Yes	Yes	Yes	Yes
121	Urban	8	Male	Second	Christian	EKITI	Private School	PRY 4	Mother	Mother	2	Tertiary	Civil Servant	Civil Servant	Secondary	Secondary	Artisan	35000	> 30000	Apprenticeship	35000	> 30000	No	Yes	Yes	No	Yes	No	No	Always	Always	Always		Yes	Radio	No	No	No	No	No	No	No	No	No	No	No	No	No	No
739	Urban	8	Male	Second	Christian	EKITI	Private School	PRY 4	Mother	Mother	2	Tertiary	Civil Servant	Civil Servant	Secondary	Secondary	Artisan	35000	> 30000	Apprenticeship	35000	> 30000	No	Yes	Yes	No	Yes	No	No	Always	Always	Always		Yes	Radio	Yes	Yes	Yes	No	Yes	Yes	Yes	Yes	Yes	Yes	Yes	Yes	Yes	Yes
145	Urban	8	Female	First	Christian	EKITI	Public School	PRY 4	Mother	Mother	2	Secondary	Apprenticeship	Artisan	Tertiary	Tertiary	Civil Servant/ Professional	40000	> 30000	Civil Servant	40000	> 30000	No	Yes	Yes	Yes	Yes	Yes	No	Always	Always	Always		Yes	Nurses	Yes	Yes	Yes	No	Yes	Yes	Yes	Yes	Yes	Yes	No	Yes	No	Yes
743	Urban	8	Female	First	Christian	EKITI	Public School	PRY 4	Mother	Mother	2	Secondary	Apprenticeship	Artisan	Tertiary	Tertiary	Civil Servant/ Professional	40000	> 30000	Civil Servant	40000	> 30000	No	Yes	Yes	Yes	Yes	Yes	No	Always	Always	Always		Yes	Nurses	Yes	No	Yes	No	Yes	Yes	Yes	Yes	Yes	Yes	Yes	Yes	Yes	Yes
60	Urban	8	Female	First	Christian	EKITI	Public School	PRY 4	Mother	Mother	2	Tertiary	Apprenticeship	Artisan	Tertiary	Tertiary	Civil Servant/ Professional	35000	> 30000	Civil Servant	35000	> 30000	Yes	Yes	Yes	Yes	Yes	No	Yes	Sometimes	Always	Always	MOST TIMES MOTHER IS ALWAYS AT HER SHOP	Yes	Internet/ Social Media	Yes	Yes	Yes	Yes	Yes	Yes	Yes	Yes	Yes	Yes	Yes	Yes	Yes	Yes
725	Urban	8	Female	First	Christian	EKITI	Public School	PRY 4	Mother	Mother	2	Tertiary	Apprenticeship	Artisan	Tertiary	Tertiary	Civil Servant/ Professional	35000	> 30000	Civil Servant	35000	> 30000	Yes	Yes	Yes	Yes	Yes	No	Yes	Sometimes	Always	Always	MOST TIMES MOTHER IS ALWAYS AT HER SHOP	Yes	Internet/ Social Media	No	No	No	No	No	No	No	No	No	No	No	No	No	No
158	Urban	8	Female	Second	Christian	EKITI	Private School	PRY 4	Mother	Mother	2	Tertiary	Unemployed	Unemployed	Tertiary	Tertiary	Civil Servant/ Professional	70000	> 30000	Civil Servant	70000	> 30000	No	Yes	Yes	No	Yes	No	Yes	Always	Always	Always		Yes	Television	No	No	Yes	No	Yes	Yes	Yes	Yes	No	No	No	No	No	Yes
746	Urban	8	Female	Second	Christian	EKITI	Private School	PRY 4	Mother	Mother	2	Tertiary	Unemployed	Unemployed	Tertiary	Tertiary	Civil Servant/ Professional	70000	> 30000	Civil Servant	70000	> 30000	No	Yes	Yes	No	Yes	No	Yes	Always	Always	Always		Yes	Television	Yes	Yes	Yes	Yes	Yes	Yes	Yes	Yes	Yes	Yes	Yes	Yes	Yes	Yes
327	Rural	8	Female	Third	Christian	EKITI	Private School	PRY 4	Mother	Mother	2	Secondary	Apprenticeship	Artisan	Tertiary	Tertiary	Civil Servant/ Professional	60000	> 30000	Civil Servant	60000	> 30000	No	Yes	Yes	Yes	Yes	No	Yes	Always	Always	Always		Yes	Community Extension Workers	Yes	No	No	Yes	Yes	Yes	Yes	No	Yes	Yes	Yes	Yes	Yes	Yes
551	Rural	8	Female	Third	Christian	EKITI	Private School	PRY 4	Mother	Mother	2	Secondary	Apprenticeship	Artisan	Tertiary	Tertiary	Civil Servant/ Professional	60000	> 30000	Civil Servant	60000	> 30000	No	Yes	Yes	Yes	Yes	No	Yes	Always	Always	Always		Yes	Community Extension Workers	Yes	Yes	Yes	No	Yes	No	No	No	Yes	Yes	Yes	No	No	Yes
255	Rural	8	Male	First	Christian	EKITI	Public School	PRY 4	Mother	Mother	2	Secondary	Apprenticeship	Artisan	Secondary	Secondary	Farming	20000	>18000 - 30000	Farming	20000	>18000 - 30000	No	Yes	No	No	No	No	No	Always	Always	Always		Yes	Community Extension Workers	Yes	Yes	Yes	No	Yes	Yes	No	No	Yes	Yes	Yes	No	No	Yes
290	Rural	8	Male	First	Christian	EKITI	Public School	PRY 4	Mother	Mother	2	Secondary	Apprenticeship	Artisan	Secondary	Secondary	Farming	20000	>18000 - 30000	Farming	20000	>18000 - 30000	No	Yes	No	No	No	No	No	Always	Always	Always		Yes	Community Extension Workers	Yes	Yes	Yes	Yes	Yes	Yes	Yes	Yes	Yes	Yes	Yes	Yes	Yes	Yes
343	Rural	8	Male	First	Christian	EKITI	Public School	PRY 4	Mother	Mother	2	Secondary	Apprenticeship	Artisan	Secondary	Secondary	Farming	20000	>18000 - 30000	Farming	20000	>18000 - 30000	No	Yes	No	No	No	No	No	Always	Always	Always		Yes	Community Extension Workers	Yes	Yes	No	No	Yes	Yes	No	No	Yes	Yes	Yes	No	No	Yes
403	Rural	8	Male	First	Christian	EKITI	Public School	PRY 4	Mother	Mother	2	Secondary	Apprenticeship	Artisan	Secondary	Secondary	Farming	20000	>18000 - 30000	Farming	20000	>18000 - 30000	No	Yes	No	No	No	No	No	Always	Always	Always		Yes	Community Extension Workers	Yes	Yes	Yes	No	Yes	Yes	No	No	Yes	Yes	Yes	No	Yes	Yes
430	Rural	8	Male	First	Christian	EKITI	Public School	PRY 4	Mother	Mother	2	Secondary	Apprenticeship	Artisan	Secondary	Secondary	Farming	20000	>18000 - 30000	Farming	20000	>18000 - 30000	No	Yes	No	No	No	No	No	Always	Always	Always		Yes	Community Extension Workers	Yes	Yes	Yes	No	Yes	Yes	No	No	Yes	Yes	Yes	No	Yes	Yes
452	Rural	8	Male	First	Christian	EKITI	Public School	PRY 4	Mother	Mother	2	Secondary	Apprenticeship	Artisan	Secondary	Secondary	Farming	20000	>18000 - 30000	Farming	20000	>18000 - 30000	No	Yes	No	No	No	No	No	Always	Always	Always		Yes	Community Extension Workers	No	No	No	No	No	No	No	No	No	No	No	No	No	No
538	Rural	8	Male	First	Christian	EKITI	Public School	PRY 4	Mother	Mother	2	Secondary	Apprenticeship	Artisan	Secondary	Secondary	Farming	20000	>18000 - 30000	Farming	20000	>18000 - 30000	No	Yes	No	No	No	No	No	Always	Always	Always		Yes	Community Extension Workers	Yes	Yes	Yes	No	Yes	Yes	Yes	Yes	Yes	Yes	Yes	Yes	Yes	Yes
544	Rural	8	Male	First	Christian	EKITI	Public School	PRY 4	Mother	Mother	2	Secondary	Apprenticeship	Artisan	Secondary	Secondary	Farming	20000	>18000 - 30000	Farming	20000	>18000 - 30000	No	Yes	No	No	No	No	No	Always	Always	Always		Yes	Community Extension Workers	Yes	Yes	Yes	No	Yes	Yes	Yes	No	Yes	Yes	Yes	Yes	Yes	Yes
553	Rural	8	Male	First	Christian	EKITI	Public School	PRY 4	Mother	Mother	2	Secondary	Apprenticeship	Artisan	Secondary	Secondary	Farming	20000	>18000 - 30000	Farming	20000	>18000 - 30000	No	Yes	No	No	No	No	No	Always	Always	Always		Yes	Community Extension Workers	Yes	Yes	No	No	Yes	Yes	No	No	Yes	Yes	Yes	No	No	Yes
564	Rural	8	Male	First	Christian	EKITI	Public School	PRY 4	Mother	Mother	2	Secondary	Apprenticeship	Artisan	Secondary	Secondary	Farming	20000	>18000 - 30000	Farming	20000	>18000 - 30000	No	Yes	No	No	No	No	No	Always	Always	Always		Yes	Community Extension Workers	No	Yes	No	Yes	No	Yes	No	Yes	No	No	No	No	No	Yes
567	Rural	8	Male	First	Christian	EKITI	Public School	PRY 4	Mother	Mother	2	Secondary	Apprenticeship	Artisan	Secondary	Secondary	Farming	20000	>18000 - 30000	Farming	20000	>18000 - 30000	No	Yes	No	No	No	No	No	Always	Always	Always		Yes	Community Extension Workers	No	No	No	No	No	No	No	No	No	No	No	No	No	No
570	Rural	8	Male	First	Christian	EKITI	Public School	PRY 4	Mother	Mother	2	Secondary	Apprenticeship	Artisan	Secondary	Secondary	Farming	20000	>18000 - 30000	Farming	20000	>18000 - 30000	No	Yes	No	No	No	No	No	Always	Always	Always		Yes	Community Extension Workers	No	No	No	No	No	No	No	No	Yes	Yes	No	No	No	No
867	Rural	8	Male	First	Christian	EKITI	Public School	PRY 4	Mother	Mother	2	Secondary	Apprenticeship	Artisan	Secondary	Secondary	Farming	20000	>18000 - 30000	Farming	20000	>18000 - 30000	No	Yes	No	No	No	No	No	Always	Always	Always		Yes	Community Extension Workers	Yes	Yes	Yes	Yes	Yes	Yes	Yes	Yes	Yes	Yes	Yes	Yes	Yes	Yes
921	Rural	8	Male	First	Christian	EKITI	Public School	PRY 4	Mother	Mother	2	Secondary	Apprenticeship	Artisan	Secondary	Secondary	Farming	20000	>18000 - 30000	Farming	20000	>18000 - 30000	No	Yes	No	No	No	No	No	Always	Always	Always		Yes	Community Extension Workers	No	No	No	No	No	No	No	No	No	No	No	No	No	No
975	Rural	8	Male	First	Christian	EKITI	Public School	PRY 4	Mother	Mother	2	Secondary	Apprenticeship	Artisan	Secondary	Secondary	Farming	20000	>18000 - 30000	Farming	20000	>18000 - 30000	No	Yes	No	No	No	No	No	Always	Always	Always		Yes	Community Extension Workers	Yes	No	No	No	Yes	No	No	No	Yes	Yes	Yes	Yes	Yes	Yes
16	Urban	8	Female	First	Christian	EKITI	Public School	PRY 3	Father	Father	1	Tertiary	Civil Servant	Civil Servant	Tertiary	#NULL!	#NULL!	#NULL!	#NULL!	Civil Servant	100000	> 30000	Yes	Yes	Yes	Yes	Yes	Yes	Yes	Always	Always	Always		Yes	Nurses	Yes	Yes	Yes	Yes	Yes	Yes	Yes	Yes	Yes	Yes	Yes	Yes	Yes	Yes
73	Urban	8	Male	First	Christian	EKITI	Private School	PRY 6	Mother	Mother	2	Tertiary	Apprenticeship	Artisan	Tertiary	Tertiary	Civil Servant/ Professional	150000	> 30000	Civil Servant	150000	> 30000	Yes	Yes	Yes	Yes	No	Yes	Yes	Always	Always	Always		Yes	Nurses	Yes	Yes	Yes	No	Yes	Yes	No	Yes	Yes	Yes	Yes	Yes	Yes	Yes
730	Urban	8	Male	First	Christian	EKITI	Private School	PRY 6	Mother	Mother	2	Tertiary	Apprenticeship	Artisan	Tertiary	Tertiary	Civil Servant/ Professional	150000	> 30000	Civil Servant	150000	> 30000	Yes	Yes	Yes	Yes	No	Yes	Yes	Always	Always	Always		Yes	Nurses	Yes	No	No	No	Yes	No	No	No	Yes	Yes	Yes	Yes	Yes	Yes
86	Urban	8	Female	First	Christian	EKITI	Private School	PRY 3	Father	Father	1	Tertiary	Civil Servant	Civil Servant	Tertiary	#NULL!	#NULL!	#NULL!	#NULL!	Civil Servant	100000	> 30000	Yes	Yes	Yes	Yes	Yes	Yes	Yes	Always	Always	Always		Yes	Nurses	Yes	Yes	Yes	No	Yes	Yes	No	No	Yes	Yes	Yes	No	Yes	Yes
732	Urban	8	Female	First	Christian	EKITI	Private School	PRY 3	Father	Father	1	Tertiary	Civil Servant	Civil Servant	Tertiary	#NULL!	#NULL!	#NULL!	#NULL!	Civil Servant	100000	> 30000	Yes	Yes	Yes	Yes	Yes	Yes	Yes	Always	Always	Always		Yes	Nurses	Yes	No	No	No	Yes	No	No	No	Yes	Yes	Yes	Yes	Yes	Yes
181	Urban	8	Female	First	Christian	EKITI	Public School	PRY 4	Father	Father	1	Primary	Apprenticeship	Artisan	Secondary	#NULL!	#NULL!	#NULL!	#NULL!	Farming	20000	>18000 - 30000	Yes	No	Yes	No	Yes	Yes	Yes	Sometimes	Sometimes	Sometimes	TO CONSERVE MONEY	Yes	Television	Yes	No	No	Yes	Yes	No	No	No	Yes	Yes	No	Yes	No	Yes
751	Urban	8	Female	First	Christian	EKITI	Public School	PRY 4	Father	Father	1	Primary	Apprenticeship	Artisan	Secondary	#NULL!	#NULL!	#NULL!	#NULL!	Farming	20000	>18000 - 30000	Yes	No	Yes	No	Yes	Yes	Yes	Sometimes	Sometimes	Sometimes	TO CONSERVE MONEY	Yes	Television	Yes	Yes	Yes	No	Yes	Yes	No	No	Yes	Yes	Yes	Yes	Yes	Yes
363	Rural	8	Female	First	Christian	EKITI	Public School	PRY 4	Father	Father	1	Primary	Apprenticeship	Artisan	Secondary	#NULL!	#NULL!	#NULL!	#NULL!	Farming	20000	>18000 - 30000	Yes	No	Yes	No	Yes	Yes	Yes	Sometimes	Sometimes	Sometimes		No	#NULL!	Yes	Yes	No	No	Yes	No	No	No	Yes	No	No	No	Yes	Yes
558	Rural	8	Female	First	Christian	EKITI	Public School	PRY 4	Father	Father	1	Primary	Apprenticeship	Artisan	Secondary	#NULL!	#NULL!	#NULL!	#NULL!	Farming	20000	>18000 - 30000	Yes	No	Yes	No	Yes	Yes	Yes	Sometimes	Sometimes	Sometimes		No	#NULL!	Yes	Yes	Yes	Yes	Yes	Yes	No	Yes	Yes	Yes	Yes	Yes	Yes	Yes
100	Urban	9	Female	Second	Muslim	KOGI	Public School	PRY 4	Mother	Mother	2	Secondary	Apprenticeship	Artisan	Secondary	Secondary	Farming	20000	>18000 - 30000	Farming	20000	>18000 - 30000	No	Yes	Yes	No	Yes	Yes	No	Always	Always	Always		Yes	Community Extension Workers	Yes	No	No	No	Yes	No	No	No	Yes	Yes	Yes	Yes	Yes	Yes
775	Urban	9	Female	Second	Muslim	KOGI	Public School	PRY 4	Mother	Mother	2	Secondary	Apprenticeship	Artisan	Secondary	Secondary	Farming	20000	>18000 - 30000	Farming	20000	>18000 - 30000	No	Yes	Yes	No	Yes	Yes	No	Always	Always	Always		Yes	Community Extension Workers	Yes	Yes	Yes	Yes	Yes	Yes	Yes	Yes	Yes	Yes	Yes	Yes	Yes	Yes
108	Urban	9	Male	Fourth	Christian	EKITI	Public School	PRY 4	Mother	Mother	2	Secondary	Trading	Trading	Secondary	Secondary	Artisan	10000	<.= 18000	DRIVER	10000	<.= 18000	No	Yes	Yes	Yes	Yes	No	No	Always	Always	Always		No	#NULL!	Yes	Yes	Yes	No	Yes	Yes	No	No	Yes	Yes	Yes	No	Yes	Yes
778	Urban	9	Male	Fourth	Christian	EKITI	Public School	PRY 4	Mother	Mother	2	Secondary	Trading	Trading	Secondary	Secondary	Artisan	10000	<.= 18000	DRIVER	10000	<.= 18000	No	Yes	Yes	Yes	Yes	No	No	Always	Always	Always		No	#NULL!	Yes	Yes	Yes	No	Yes	Yes	Yes	Yes	Yes	Yes	Yes	Yes	Yes	Yes
231	Urban	9	Female	Third	Christian	EKITI	Private School	PRY 4	Mother	Mother	2	Tertiary	Trading	Trading	Tertiary	Tertiary	Artisan	50000	> 30000	BOREHOLE DRILLING	50000	> 30000	No	No	Yes	Yes	Yes	No	No	Always	Sometimes	Always		Yes	Radio	Yes	Yes	Yes	Yes	Yes	Yes	Yes	Yes	Yes	Yes	Yes	Yes	Yes	Yes
797	Urban	9	Female	Third	Christian	EKITI	Private School	PRY 4	Mother	Mother	2	Tertiary	Trading	Trading	Tertiary	Tertiary	Artisan	50000	> 30000	BOREHOLE DRILLING	50000	> 30000	No	No	Yes	Yes	Yes	No	No	Always	Sometimes	Always		Yes	Radio	Yes	Yes	Yes	Yes	Yes	Yes	Yes	Yes	Yes	Yes	Yes	Yes	Yes	Yes
805	Urban	9	Female	Third	Christian	EKITI	Private School	PRY 4	Mother	Mother	2	Tertiary	Trading	Trading	Tertiary	Tertiary	Artisan	50000	> 30000	BOREHOLE DRILLING	50000	> 30000	No	No	Yes	Yes	Yes	No	No	Always	Sometimes	Always		Yes	Radio	Yes	Yes	Yes	Yes	Yes	Yes	Yes	Yes	Yes	Yes	Yes	Yes	Yes	Yes
230	Urban	9	Female	First	Christian	EKITI	Private School	PRY 4	Father	Father	1	Tertiary	Civil Servant	Civil Servant	#NULL!	#NULL!	#NULL!	#NULL!	#NULL!		#NULL!	>18000 - 30000	No	Yes	Yes	Yes	Yes	Yes	Yes	Always	Always	Always		Yes	Internet/ Social Media	Yes	Yes	Yes	Yes	Yes	Yes	Yes	Yes	Yes	Yes	Yes	Yes	Yes	Yes
796	Urban	9	Female	First	Christian	EKITI	Private School	PRY 4	Father	Father	1	Tertiary	Civil Servant	Civil Servant	#NULL!	#NULL!	#NULL!	#NULL!	#NULL!		#NULL!	>18000 - 30000	No	Yes	Yes	Yes	Yes	Yes	Yes	Always	Always	Always		Yes	Internet/ Social Media	Yes	Yes	Yes	Yes	Yes	Yes	Yes	Yes	Yes	Yes	Yes	Yes	Yes	Yes
804	Urban	9	Female	First	Christian	EKITI	Private School	PRY 4	Father	Father	1	Tertiary	Civil Servant	Civil Servant	#NULL!	#NULL!	#NULL!	#NULL!	#NULL!		#NULL!	<.= 18000	No	Yes	Yes	Yes	Yes	Yes	Yes	Always	Always	Always		Yes	Internet/ Social Media	Yes	No	Yes	No	Yes	Yes	Yes	Yes	Yes	Yes	Yes	Yes	Yes	Yes
118	Urban	9	Male	Fifth	Christian	EKITI	Public School	PRY 6	Mother	Mother	2	Primary	Farming	Farming	Primary	Primary	Farming	15000	<.= 18000	Farming	15000	<.= 18000	No	Yes	Yes	Yes	Yes	Yes	Yes	Always	Always	Always		Yes	Radio	No	No	No	No	No	No	No	No	No	No	No	No	No	No
779	Urban	9	Male	Fifth	Christian	EKITI	Public School	PRY 6	Mother	Mother	2	Primary	Farming	Farming	Primary	Primary	Farming	15000	<.= 18000	Farming	15000	<.= 18000	No	Yes	Yes	Yes	Yes	Yes	Yes	Always	Always	Always		Yes	Radio	Yes	Yes	Yes	No	Yes	No	No	No	Yes	Yes	Yes	Yes	Yes	Yes
29	Urban	9	Male	Fourth	Christian	EKITI	Public School	PRY 5	Father	Father	1	Secondary	Apprenticeship	Artisan	Secondary	#NULL!	#NULL!	#NULL!	#NULL!	Apprenticeship	30000	>18000 - 30000	No	Yes	Yes	Yes	Yes	No	Yes	Always	Always	Always		Yes	Television	Yes	Yes	Yes	Yes	Yes	Yes	Yes	Yes	Yes	Yes	Yes	Yes	Yes	Yes
193	Urban	9	Male	Fifth	Christian	KOGI	Public School	PRY 2	Mother	Mother	2	Primary	Trading	Trading	Primary	Primary	Farming	40000	> 30000	Farming	40000	> 30000	No	Yes	Yes	No	Yes	No	Yes	Always	Always	Always		No	#NULL!	Yes	No	Yes	Yes	Yes	Yes	Yes	No	Yes	No	Yes	No	Yes	Yes
790	Urban	9	Male	Fifth	Christian	KOGI	Public School	PRY 2	Mother	Mother	2	Primary	Trading	Trading	Primary	Primary	Farming	40000	> 30000	Farming	40000	> 30000	No	Yes	Yes	No	Yes	No	Yes	Always	Always	Always		No	#NULL!	Yes	No	No	No	Yes	No	No	No	Yes	Yes	Yes	Yes	Yes	Yes
123	Urban	9	Male	Third	Christian	EKITI	Public School	PRY 5	Mother	Mother	2	Secondary	Trading	Trading	Tertiary	Tertiary	Civil Servant/ Professional	40000	> 30000	Civil Servant	40000	> 30000	Yes	Yes	Yes	Yes	Yes	Yes	Yes	Always	Always	Always		Yes	Nurses	Yes	No	No	No	Yes	No	No	No	Yes	Yes	Yes	Yes	Yes	Yes
780	Urban	9	Male	Third	Christian	EKITI	Public School	PRY 5	Mother	Mother	2	Secondary	Trading	Trading	Tertiary	Tertiary	Civil Servant/ Professional	40000	> 30000	Civil Servant	40000	> 30000	Yes	Yes	Yes	Yes	Yes	Yes	Yes	Always	Always	Always		Yes	Nurses	Yes	Yes	Yes	Yes	Yes	Yes	No	No	Yes	Yes	Yes	Yes	No	Yes
282	Rural	9	Male	Fourth	Christian	EKITI	Public School	PRY 5	Father	Father	1	Secondary	Apprenticeship	Artisan	Secondary	#NULL!	#NULL!	#NULL!	#NULL!	Apprenticeship	30000	>18000 - 30000	No	Yes	Yes	Yes	Yes	No	Yes	Always	Always	Always		No	#NULL!	Yes	Yes	Yes	Yes	Yes	Yes	Yes	Yes	Yes	Yes	Yes	Yes	Yes	Yes
395	Rural	9	Male	Fourth	Christian	EKITI	Public School	PRY 5	Father	Father	1	Secondary	Apprenticeship	Artisan	Secondary	#NULL!	#NULL!	#NULL!	#NULL!	Apprenticeship	30000	>18000 - 30000	No	Yes	Yes	Yes	Yes	No	Yes	Always	Always	Always		No	#NULL!	Yes	Yes	Yes	No	Yes	Yes	No	No	Yes	Yes	No	Yes	Yes	Yes
497	Rural	9	Male	Fourth	Christian	EKITI	Public School	PRY 5	Father	Father	1	Secondary	Apprenticeship	Artisan	Secondary	#NULL!	#NULL!	#NULL!	#NULL!	Apprenticeship	30000	>18000 - 30000	No	Yes	Yes	Yes	Yes	No	Yes	Always	Always	Always		No	#NULL!	Yes	No	Yes	Yes	Yes	Yes	No	No	Yes	Yes	Yes	Yes	Yes	Yes
576	Rural	9	Male	Fourth	Christian	EKITI	Public School	PRY 5	Father	Father	1	Secondary	Apprenticeship	Artisan	Secondary	#NULL!	#NULL!	#NULL!	#NULL!	Apprenticeship	30000	>18000 - 30000	No	Yes	Yes	Yes	Yes	No	Yes	Always	Always	Always		No	#NULL!	No	No	No	No	No	No	No	No	No	No	No	No	No	No
584	Rural	9	Male	Fourth	Christian	EKITI	Public School	PRY 5	Father	Father	1	Secondary	Apprenticeship	Artisan	Secondary	#NULL!	#NULL!	#NULL!	#NULL!	Apprenticeship	30000	>18000 - 30000	No	Yes	Yes	Yes	Yes	No	Yes	Always	Always	Always		No	#NULL!	Yes	No	Yes	Yes	Yes	Yes	Yes	Yes	Yes	Yes	Yes	Yes	Yes	Yes
586	Rural	9	Male	Fourth	Christian	EKITI	Public School	PRY 5	Father	Father	1	Secondary	Apprenticeship	Artisan	Secondary	#NULL!	#NULL!	#NULL!	#NULL!	Apprenticeship	30000	>18000 - 30000	No	Yes	Yes	Yes	Yes	No	Yes	Always	Always	Always		No	#NULL!	Yes	Yes	Yes	No	Yes	Yes	Yes	Yes	Yes	Yes	Yes	Yes	Yes	Yes
874	Rural	9	Male	Fourth	Christian	EKITI	Public School	PRY 5	Father	Father	1	Secondary	Apprenticeship	Artisan	Secondary	#NULL!	#NULL!	#NULL!	#NULL!	Apprenticeship	30000	>18000 - 30000	No	Yes	Yes	Yes	Yes	No	Yes	Always	Always	Always		No	#NULL!	Yes	No	Yes	Yes	No	No	No	No	Yes	Yes	Yes	No	Yes	Yes
882	Rural	9	Male	Fourth	Christian	EKITI	Public School	PRY 5	Father	Father	1	Secondary	Apprenticeship	Artisan	Secondary	#NULL!	#NULL!	#NULL!	#NULL!	Apprenticeship	30000	>18000 - 30000	No	Yes	Yes	Yes	Yes	No	Yes	Always	Always	Always		No	#NULL!	Yes	Yes	No	No	Yes	Yes	No	No	Yes	Yes	No	Yes	Yes	Yes
884	Rural	9	Male	Fourth	Christian	EKITI	Public School	PRY 5	Father	Father	1	Secondary	Apprenticeship	Artisan	Secondary	#NULL!	#NULL!	#NULL!	#NULL!	Apprenticeship	30000	>18000 - 30000	No	Yes	Yes	Yes	Yes	No	Yes	Always	Always	Always		No	#NULL!	Yes	Yes	No	No	Yes	Yes	Yes	Yes	Yes	Yes	No	Yes	Yes	Yes
928	Rural	9	Male	Fourth	Christian	EKITI	Public School	PRY 5	Father	Father	1	Secondary	Apprenticeship	Artisan	Secondary	#NULL!	#NULL!	#NULL!	#NULL!	Apprenticeship	30000	>18000 - 30000	No	Yes	Yes	Yes	Yes	No	Yes	Always	Always	Always		No	#NULL!	Yes	Yes	Yes	No	Yes	Yes	Yes	Yes	Yes	Yes	Yes	Yes	No	Yes
936	Rural	9	Male	Fourth	Christian	EKITI	Public School	PRY 5	Father	Father	1	Secondary	Apprenticeship	Artisan	Secondary	#NULL!	#NULL!	#NULL!	#NULL!	Apprenticeship	30000	>18000 - 30000	No	Yes	Yes	Yes	Yes	No	Yes	Always	Always	Always		No	#NULL!	Yes	Yes	No	No	Yes	No	No	No	No	No	No	No	No	Yes
938	Rural	9	Male	Fourth	Christian	EKITI	Public School	PRY 5	Father	Father	1	Secondary	Apprenticeship	Artisan	Secondary	#NULL!	#NULL!	#NULL!	#NULL!	Apprenticeship	30000	>18000 - 30000	No	Yes	Yes	Yes	Yes	No	Yes	Always	Always	Always		No	#NULL!	No	No	No	No	No	No	No	No	No	No	No	No	No	No
318	Rural	9	Male	Fifth	Christian	EKITI	Public School	PRY 2	Mother	Mother	2	Primary	Trading	Trading	Primary	Primary	Farming	40000	> 30000	Farming	40000	> 30000	No	Yes	Yes	No	Yes	No	Yes	Always	Always	Always		No	#NULL!	Yes	Yes	Yes	No	Yes	Yes	Yes	Yes	Yes	No	No	No	No	Yes
580	Rural	9	Male	Fifth	Christian	EKITI	Public School	PRY 2	Mother	Mother	2	Primary	Trading	Trading	Primary	Primary	Farming	40000	> 30000	Farming	40000	> 30000	No	Yes	Yes	No	Yes	No	Yes	Always	Always	Always		No	#NULL!	No	No	No	No	No	No	No	No	No	No	No	No	No	No
878	Rural	9	Male	Fifth	Christian	EKITI	Public School	PRY 2	Mother	Mother	2	Primary	Trading	Trading	Primary	Primary	Farming	40000	> 30000	Farming	40000	> 30000	No	Yes	Yes	No	Yes	No	Yes	Always	Always	Always		No	#NULL!	No	No	Yes	Yes	No	No	Yes	Yes	Yes	Yes	Yes	No	Yes	Yes
932	Rural	9	Male	Fifth	Christian	EKITI	Public School	PRY 2	Mother	Mother	2	Primary	Trading	Trading	Primary	Primary	Farming	40000	> 30000	Farming	40000	> 30000	No	Yes	Yes	No	Yes	No	Yes	Always	Always	Always		No	#NULL!	No	No	No	No	No	No	No	No	No	No	No	No	No	No
191	Urban	9	Female	Second	Christian	KOGI	Public School	PRY 3	Mother	Mother	2	Secondary	Trading	Trading	Primary	Primary	Farming	10000	<.= 18000	Farming	10000	<.= 18000	No	Yes	Yes	No	Yes	No	No	Always	Always	Always		Yes	Radio	Yes	Yes	Yes	Yes	Yes	Yes	Yes	Yes	Yes	Yes	Yes	Yes	Yes	Yes
788	Urban	9	Female	Second	Christian	KOGI	Public School	PRY 3	Mother	Mother	2	Secondary	Trading	Trading	Primary	Primary	Farming	10000	<.= 18000	Farming	10000	<.= 18000	No	Yes	Yes	No	Yes	No	No	Always	Always	Always		Yes	Radio	Yes	No	No	Yes	Yes	No	No	No	Yes	Yes	No	Yes	No	Yes
240	Urban	9	Female	Fourth	Christian	EKITI	Public School	PRY 3	Mother	Mother	2	Secondary	Trading	Trading	Secondary	Secondary	Artisan	50000	> 30000	Apprenticeship	50000	> 30000	Yes	Yes	Yes	Yes	Yes	Yes	No	Always	Always	Always		Yes	Radio	Yes	Yes	Yes	Yes	Yes	Yes	Yes	Yes	Yes	Yes	Yes	Yes	Yes	Yes
800	Urban	9	Female	Fourth	Christian	EKITI	Public School	PRY 3	Mother	Mother	2	Secondary	Trading	Trading	Secondary	Secondary	Artisan	50000	> 30000	Apprenticeship	50000	> 30000	Yes	Yes	Yes	Yes	Yes	Yes	No	Always	Always	Always		Yes	Radio	Yes	No	Yes	Yes	Yes	Yes	Yes	No	Yes	No	Yes	No	Yes	Yes
808	Urban	9	Female	Fourth	Christian	EKITI	Public School	PRY 3	Mother	Mother	2	Secondary	Trading	Trading	Secondary	Secondary	Artisan	50000	> 30000	Apprenticeship	50000	> 30000	Yes	Yes	Yes	Yes	Yes	Yes	No	Always	Always	Always		Yes	Radio	Yes	Yes	Yes	Yes	Yes	Yes	Yes	Yes	Yes	Yes	Yes	Yes	Yes	Yes
37	Urban	9	Male	Fifth	Muslim	EKITI	Public School	PRY 6	NANNY	Others	3	Secondary	Unemployed	Unemployed	Secondary	Secondary	Farming	7000	<.= 18000	Farming	7000	<.= 18000	No	Yes	Yes	Yes	Yes	Yes	Yes	Always	Always	Sometimes		Yes	Radio	Yes	Yes	Yes	Yes	Yes	Yes	Yes	Yes	Yes	Yes	Yes	Yes	No	Yes
55	Urban	9	Female	Fourth	Muslim	KOGI	Public School	PRY 4	Mother	Mother	2	Secondary	Farming	Farming	Secondary	Secondary	Farming	20000	>18000 - 30000	Farming	20000	>18000 - 30000	No	Yes	Yes	Yes	Yes	Yes	No	Always	Always	Always		Yes	Community Extension Workers	Yes	No	No	No	Yes	No	No	No	Yes	Yes	Yes	Yes	Yes	Yes
769	Urban	9	Female	Fourth	Muslim	KOGI	Public School	PRY 4	Mother	Mother	2	Secondary	Farming	Farming	Secondary	Secondary	Farming	20000	>18000 - 30000	Farming	20000	>18000 - 30000	No	Yes	Yes	Yes	Yes	Yes	No	Always	Always	Always		Yes	Community Extension Workers	Yes	Yes	Yes	Yes	Yes	Yes	Yes	Yes	Yes	Yes	Yes	Yes	Yes	Yes
219	Urban	9	Female	Second	Christian	IMO	Private School	PRY 3	Mother	Mother	2	Tertiary	Trading	Trading	Tertiary	Tertiary	Trading	75000	> 30000	Trading	75000	> 30000	No	Yes	Yes	No	Yes	No	No	Always	Always	Always		Yes	Doctors	Yes	Yes	Yes	Yes	Yes	Yes	Yes	Yes	Yes	Yes	Yes	Yes	Yes	Yes
794	Urban	9	Female	Second	Christian	IMO	Private School	PRY 3	Mother	Mother	2	Tertiary	Trading	Trading	Tertiary	Tertiary	Trading	75000	> 30000	Trading	75000	> 30000	No	Yes	Yes	No	Yes	No	No	Always	Always	Always		Yes	Doctors	Yes	No	No	No	Yes	No	No	No	Yes	Yes	Yes	Yes	Yes	Yes
802	Urban	9	Female	Second	Christian	IMO	Private School	PRY 3	Mother	Mother	2	Tertiary	Trading	Trading	Tertiary	Tertiary	Trading	75000	> 30000	Trading	75000	> 30000	No	Yes	Yes	No	Yes	No	No	Always	Always	Always		Yes	Doctors	Yes	Yes	Yes	No	Yes	No	No	No	Yes	Yes	Yes	Yes	Yes	Yes
192	Urban	9	Male	Fourth	Christian	KOGI	Public School	PRY 2	Mother	Mother	2	Primary	Trading	Trading	Primary	Primary	Farming	20000	>18000 - 30000	Farming	20000	>18000 - 30000	Yes	Yes	Yes	Yes	Yes	Yes	Yes	Always	Always	Always		No	#NULL!	No	No	No	No	No	No	No	No	No	No	No	No	No	No
789	Urban	9	Male	Fourth	Christian	KOGI	Public School	PRY 2	Mother	Mother	2	Primary	Trading	Trading	Primary	Primary	Farming	20000	>18000 - 30000	Farming	20000	>18000 - 30000	Yes	Yes	Yes	Yes	Yes	Yes	Yes	Always	Always	Always		No	#NULL!	Yes	No	No	No	Yes	No	No	No	Yes	Yes	Yes	Yes	Yes	Yes
53	Urban	9	Male	Second	Christian	OSUN	Private School	PRY 4	Mother	Mother	2	Tertiary	Civil Servant	Civil Servant	Tertiary	Tertiary	Civil Servant/ Professional	50000	> 30000	Civil Servant	50000	> 30000	No	Yes	Yes	Yes	Yes	Yes	No	Always	Always	Always		Yes	Radio	Yes	No	No	No	Yes	No	No	No	Yes	Yes	Yes	Yes	Yes	Yes
768	Urban	9	Male	Second	Christian	OSUN	Private School	PRY 4	Mother	Mother	2	Tertiary	Civil Servant	Civil Servant	Tertiary	Tertiary	Civil Servant/ Professional	50000	> 30000	Civil Servant	50000	> 30000	No	Yes	Yes	Yes	Yes	Yes	No	Always	Always	Always		Yes	Television	Yes	No	No	No	Yes	No	No	No	Yes	Yes	Yes	Yes	Yes	Yes
316	Rural	9	Female	Second	Christian	EKITI	Public School	PRY 3	Mother	Mother	2	Secondary	Trading	Trading	Primary	Primary	Farming	10000	<.= 18000	Farming	10000	<.= 18000	No	Yes	Yes	No	Yes	No	No	Always	Always	Always		No	#NULL!	No	No	No	No	No	No	No	No	No	No	No	No	No	No
578	Rural	9	Female	Second	Christian	EKITI	Public School	PRY 3	Mother	Mother	2	Secondary	Trading	Trading	Primary	Primary	Farming	10000	<.= 18000	Farming	10000	<.= 18000	No	Yes	Yes	No	Yes	No	No	Always	Always	Always		No	#NULL!	Yes	Yes	No	No	No	No	No	No	Yes	No	No	No	No	No
876	Rural	9	Female	Second	Christian	EKITI	Public School	PRY 3	Mother	Mother	2	Secondary	Trading	Trading	Primary	Primary	Farming	10000	<.= 18000	Farming	10000	<.= 18000	No	Yes	Yes	No	Yes	No	No	Always	Always	Always		No	#NULL!	Yes	Yes	Yes	No	Yes	Yes	Yes	No	Yes	Yes	No	No	Yes	Yes
930	Rural	9	Female	Second	Christian	EKITI	Public School	PRY 3	Mother	Mother	2	Secondary	Trading	Trading	Primary	Primary	Farming	10000	<.= 18000	Farming	10000	<.= 18000	No	Yes	Yes	No	Yes	No	No	Always	Always	Always		No	#NULL!	No	No	No	No	No	No	No	No	No	No	No	No	No	No
263	Rural	9	Male	Fifth	Muslim	EKITI	Public School	PRY 6	Mother	Mother	2	Secondary	Unemployed	Unemployed	Secondary	Secondary	Farming	7000	<.= 18000	Farming	7000	<.= 18000	No	Yes	Yes	Yes	Yes	Yes	Yes	Always	Always	Sometimes		Yes	Radio	No	No	No	No	Yes	Yes	No	No	No	No	No	No	No	Yes
298	Rural	9	Male	Fifth	Muslim	EKITI	Public School	PRY 6	Mother	Mother	2	Secondary	Unemployed	Unemployed	Secondary	Secondary	Farming	7000	<.= 18000	Farming	7000	<.= 18000	No	Yes	Yes	Yes	Yes	Yes	Yes	Always	Always	Sometimes		Yes	Radio	Yes	Yes	Yes	Yes	Yes	Yes	Yes	Yes	Yes	Yes	Yes	Yes	Yes	Yes
351	Rural	9	Male	Fifth	Muslim	EKITI	Public School	PRY 6	Mother	Mother	2	Secondary	Unemployed	Unemployed	Secondary	Secondary	Farming	18000	<.= 18000	Farming	18000	<.= 18000	No	Yes	Yes	Yes	Yes	Yes	Yes	Always	Always	Sometimes		Yes	Radio	No	No	No	No	No	No	No	No	No	No	No	No	No	No
438	Rural	9	Male	Fifth	Muslim	EKITI	Public School	PRY 6	Mother	Mother	2	Secondary	Unemployed	Unemployed	Secondary	Secondary	Farming	7000	<.= 18000	Farming	7000	<.= 18000	No	Yes	Yes	Yes	Yes	Yes	Yes	Always	Always	Sometimes		Yes	Radio	No	No	No	No	No	No	No	No	No	No	No	No	No	No
575	Rural	9	Male	Fifth	Muslim	EKITI	Public School	PRY 6	Mother	Mother	2	Secondary	Unemployed	Unemployed	Secondary	Secondary	Farming	7000	<.= 18000	Farming	7000	<.= 18000	No	Yes	Yes	Yes	Yes	Yes	Yes	Always	Always	Sometimes		Yes	Radio	No	No	No	No	No	No	No	No	No	No	No	No	No	No
577	Rural	9	Male	Fifth	Muslim	EKITI	Public School	PRY 6	Mother	Mother	2	Secondary	Unemployed	Unemployed	Secondary	Secondary	Farming	7000	<.= 18000	Farming	7000	<.= 18000	No	Yes	Yes	Yes	Yes	Yes	Yes	Always	Always	Sometimes		Yes	Radio	No	No	No	No	No	No	No	No	No	No	No	No	No	No
582	Rural	9	Male	Fifth	Muslim	EKITI	Public School	PRY 6	Mother	Mother	2	Secondary	Unemployed	Unemployed	Secondary	Secondary	Farming	18000	<.= 18000	Farming	18000	<.= 18000	No	Yes	Yes	Yes	Yes	Yes	Yes	Always	Always	Sometimes		Yes	Radio	Yes	No	Yes	No	No	Yes	Yes	No	Yes	Yes	No	No	Yes	Yes
585	Rural	9	Male	Fifth	Muslim	EKITI	Public School	PRY 6	Mother	Mother	2	Secondary	Unemployed	Unemployed	Secondary	Secondary	Farming	7000	<.= 18000	Farming	7000	<.= 18000	No	Yes	Yes	Yes	Yes	Yes	Yes	Always	Always	Sometimes		Yes	Radio	Yes	Yes	Yes	No	Yes	Yes	Yes	Yes	Yes	Yes	Yes	Yes	Yes	Yes
873	Rural	9	Male	Fifth	Muslim	EKITI	Public School	PRY 6	Mother	Mother	2	Secondary	Unemployed	Unemployed	Secondary	Secondary	Farming	7000	<.= 18000	Farming	7000	<.= 18000	No	Yes	Yes	Yes	Yes	Yes	Yes	Always	Always	Sometimes		Yes	Radio	Yes	Yes	Yes	No	Yes	Yes	Yes	No	Yes	Yes	Yes	No	Yes	Yes
875	Rural	9	Male	Fifth	Muslim	EKITI	Public School	PRY 6	Mother	Mother	2	Secondary	Unemployed	Unemployed	Secondary	Secondary	Farming	7000	<.= 18000	Farming	7000	<.= 18000	No	Yes	Yes	Yes	Yes	Yes	Yes	Always	Always	Sometimes		Yes	Radio	Yes	No	No	No	Yes	No	No	No	Yes	No	No	No	No	Yes
880	Rural	9	Male	Fifth	Muslim	EKITI	Public School	PRY 6	Mother	Mother	2	Secondary	Unemployed	Unemployed	Secondary	Secondary	Farming	18000	<.= 18000	Farming	18000	<.= 18000	No	Yes	Yes	Yes	Yes	Yes	Yes	Always	Always	Sometimes		Yes	Radio	Yes	Yes	No	No	Yes	Yes	No	No	Yes	Yes	No	Yes	Yes	Yes
883	Rural	9	Male	Fifth	Muslim	EKITI	Public School	PRY 6	Mother	Mother	2	Secondary	Unemployed	Unemployed	Secondary	Secondary	Farming	7000	<.= 18000	Farming	7000	<.= 18000	No	Yes	Yes	Yes	Yes	Yes	Yes	Always	Always	Sometimes		Yes	Radio	Yes	Yes	No	No	Yes	Yes	No	No	No	No	No	No	No	Yes
927	Rural	9	Male	Fifth	Muslim	EKITI	Public School	PRY 6	Mother	Mother	2	Secondary	Unemployed	Unemployed	Secondary	Secondary	Farming	7000	<.= 18000	Farming	7000	<.= 18000	No	Yes	Yes	Yes	Yes	Yes	Yes	Always	Always	Sometimes		Yes	Radio	No	No	No	No	No	No	No	No	No	No	No	No	No	No
929	Rural	9	Male	Fifth	Muslim	EKITI	Public School	PRY 6	Mother	Mother	2	Secondary	Unemployed	Unemployed	Secondary	Secondary	Farming	7000	<.= 18000	Farming	7000	<.= 18000	No	Yes	Yes	Yes	Yes	Yes	Yes	Always	Always	Sometimes		Yes	Radio	No	No	No	No	No	No	No	No	No	No	No	No	No	No
934	Rural	9	Male	Fifth	Muslim	EKITI	Public School	PRY 6	Mother	Mother	2	Secondary	Unemployed	Unemployed	Secondary	Secondary	Farming	18000	<.= 18000	Farming	18000	<.= 18000	No	Yes	Yes	Yes	Yes	Yes	Yes	Always	Always	Sometimes		Yes	Radio	Yes	Yes	Yes	No	Yes	No	No	No	Yes	Yes	Yes	No	No	Yes
937	Rural	9	Male	Fifth	Muslim	EKITI	Public School	PRY 6	Mother	Mother	2	Secondary	Unemployed	Unemployed	Secondary	Secondary	Farming	7000	<.= 18000	Farming	7000	<.= 18000	No	Yes	Yes	Yes	Yes	Yes	Yes	Always	Always	Sometimes		Yes	Radio	Yes	Yes	Yes	No	Yes	Yes	No	No	Yes	Yes	Yes	Yes	Yes	Yes
317	Rural	9	Male	Fourth	Christian	EKITI	Public School	PRY 2	Mother	Mother	2	Primary	Trading	Trading	Primary	Primary	Farming	20000	>18000 - 30000	Farming	20000	>18000 - 30000	Yes	Yes	Yes	Yes	Yes	Yes	Yes	Always	Always	Always		No	#NULL!	No	No	No	No	No	No	No	No	No	No	No	No	No	No
579	Rural	9	Male	Fourth	Christian	EKITI	Public School	PRY 2	Mother	Mother	2	Primary	Trading	Trading	Primary	Primary	Farming	20000	>18000 - 30000	Farming	20000	>18000 - 30000	Yes	Yes	Yes	Yes	Yes	Yes	Yes	Always	Always	Always		No	#NULL!	Yes	Yes	Yes	No	Yes	Yes	Yes	Yes	Yes	Yes	Yes	No	No	Yes
877	Rural	9	Male	Fourth	Christian	EKITI	Public School	PRY 2	Mother	Mother	2	Primary	Trading	Trading	Primary	Primary	Farming	20000	>18000 - 30000	Farming	20000	>18000 - 30000	Yes	Yes	Yes	Yes	Yes	Yes	Yes	Always	Always	Always		No	#NULL!	No	No	Yes	Yes	Yes	Yes	No	No	Yes	Yes	No	Yes	Yes	Yes
931	Rural	9	Male	Fourth	Christian	EKITI	Public School	PRY 2	Mother	Mother	2	Primary	Trading	Trading	Primary	Primary	Farming	20000	>18000 - 30000	Farming	20000	>18000 - 30000	Yes	Yes	Yes	Yes	Yes	Yes	Yes	Always	Always	Always		No	#NULL!	No	No	No	No	No	No	No	No	No	No	No	No	No	No
153	Urban	9	Male	First	Christian	EKITI	Private School	PRY 5	Father	Father	1	Tertiary	Civil Servant	Civil Servant	Tertiary	#NULL!	#NULL!	#NULL!	#NULL!	Civil Servant	100000	> 30000	Yes	Yes	Yes	Yes	Yes	Yes	Yes	Always	Sometimes	Always	HE EAT LUNCH IN SCHOOL	Yes	Nurses	Yes	No	No	No	Yes	No	No	No	Yes	Yes	Yes	Yes	Yes	Yes
154	Urban	9	Male	First	Christian	EKITI	Private School	PRY 5	Father	Father	1	Tertiary	Civil Servant	Civil Servant	Tertiary	#NULL!	#NULL!	#NULL!	#NULL!	Civil Servant	100000	> 30000	Yes	Yes	Yes	Yes	Yes	Yes	Yes	Always	Sometimes	Always	HE EAT LUNCH IN SCHOOL	Yes	Nurses	Yes	Yes	Yes	No	Yes	Yes	Yes	Yes	Yes	Yes	Yes	Yes	Yes	Yes
784	Urban	9	Male	First	Christian	EKITI	Private School	PRY 5	Father	Father	1	Tertiary	Civil Servant	Civil Servant	Tertiary	#NULL!	#NULL!	#NULL!	#NULL!	Civil Servant	100000	> 30000	Yes	Yes	Yes	Yes	Yes	Yes	Yes	Always	Sometimes	Always	HE EAT LUNCH IN SCHOOL	Yes	Nurses	Yes	Yes	Yes	Yes	Yes	Yes	Yes	Yes	Yes	Yes	Yes	Yes	Yes	Yes
785	Urban	9	Male	First	Christian	EKITI	Private School	PRY 5	Father	Father	1	Tertiary	Civil Servant	Civil Servant	Tertiary	#NULL!	#NULL!	#NULL!	#NULL!	Civil Servant	100000	> 30000	Yes	Yes	Yes	Yes	Yes	Yes	Yes	Always	Sometimes	Always	HE EAT LUNCH IN SCHOOL	Yes	Nurses	Yes	Yes	Yes	Yes	Yes	Yes	Yes	Yes	Yes	Yes	Yes	Yes	Yes	Yes
205	Urban	9	Female	Second	Christian	EKITI	Public School	PRY 4	Mother	Mother	2	Secondary	Trading	Trading	Secondary	Secondary	Artisan	50000	> 30000	Apprenticeship	50000	> 30000	Yes	Yes	Yes	Yes	Yes	No	No	Always	Sometimes	Always		Yes	Radio	Yes	No	No	No	Yes	No	No	No	Yes	Yes	Yes	Yes	Yes	Yes
792	Urban	9	Female	Second	Christian	EKITI	Public School	PRY 4	Mother	Mother	2	Secondary	Trading	Trading	Secondary	Secondary	Artisan	50000	> 30000	Apprenticeship	50000	> 30000	Yes	Yes	Yes	Yes	Yes	No	No	Always	Sometimes	Always		Yes	Television	Yes	No	No	No	Yes	No	No	No	Yes	Yes	Yes	Yes	Yes	Yes
167	Urban	9	Female	First	Christian	OSUN	Private School	PRY 5	Father	Father	1	Secondary	Apprenticeship	Artisan	Secondary	#NULL!	#NULL!	#NULL!	#NULL!	Trading	20000	>18000 - 30000	No	Yes	Yes	Yes	Yes	No	No	Always	Always	Always		Yes	Internet/ Social Media	Yes	Yes	Yes	Yes	Yes	Yes	Yes	Yes	Yes	Yes	Yes	Yes	Yes	Yes
786	Urban	9	Female	First	Christian	OSUN	Private School	PRY 5	Father	Father	1	Secondary	Apprenticeship	Artisan	Secondary	#NULL!	#NULL!	#NULL!	#NULL!	Trading	20000	>18000 - 30000	No	Yes	Yes	Yes	Yes	No	No	Always	Always	Always		Yes	Internet/ Social Media	Yes	Yes	Yes	Yes	Yes	Yes	Yes	Yes	Yes	Yes	Yes	Yes	Yes	Yes
67	Urban	9	Female	Third	Christian	EKITI	Public School	PRY 5	Mother	Mother	2	Primary	Trading	Trading	Secondary	Secondary	Artisan	40000	> 30000	Apprenticeship	40000	> 30000	Yes	Yes	Yes	Yes	Yes	No	No	Always	Always	Always		No	#NULL!	No	No	No	No	No	No	No	No	No	No	No	No	No	No
770	Urban	9	Female	Third	Christian	EKITI	Public School	PRY 5	Mother	Mother	2	Primary	Trading	Trading	Secondary	Secondary	Artisan	40000	> 30000	Apprenticeship	40000	> 30000	Yes	Yes	Yes	Yes	Yes	No	No	Always	Always	Always		No	#NULL!	Yes	No	No	No	Yes	No	No	No	Yes	Yes	Yes	Yes	Yes	Yes
232	Urban	9	Female	First	Christian	EKITI	Private School	PRY 4	Mother	Mother	2	Tertiary	Unemployed	Unemployed	Tertiary	Tertiary	Civil Servant/ Professional	80000	> 30000	BANKER	80000	> 30000	No	Yes	Yes	Yes	Yes	No	Yes	Always	Always	Always		Yes	Radio	No	No	No	No	No	No	No	No	No	No	No	No	No	No
798	Urban	9	Female	First	Christian	EKITI	Private School	PRY 4	Mother	Mother	2	Tertiary	Unemployed	Unemployed	Tertiary	Tertiary	Civil Servant/ Professional	80000	> 30000	BANKER	80000	> 30000	No	Yes	Yes	Yes	Yes	No	Yes	Always	Always	Always		Yes	Radio	Yes	Yes	Yes	Yes	Yes	Yes	Yes	Yes	Yes	Yes	Yes	Yes	Yes	Yes
806	Urban	9	Female	First	Christian	EKITI	Private School	PRY 4	Mother	Mother	2	Tertiary	Unemployed	Unemployed	Tertiary	Tertiary	Civil Servant/ Professional	80000	> 30000	BANKER	80000	> 30000	No	Yes	Yes	Yes	Yes	No	Yes	Always	Always	Always		Yes	Radio	Yes	Yes	Yes	Yes	Yes	Yes	Yes	Yes	Yes	Yes	Yes	Yes	Yes	Yes
211	Urban	9	Male	Second	Christian	ONDO	Private School	PRY 3	Mother	Mother	2	Secondary	Trading	Trading	Secondary	Secondary	Civil Servant/ Professional	40000	> 30000	Civil Servant	40000	> 30000	No	Yes	Yes	Yes	Yes	No	Yes	Always	Always	Always		Yes	Television	No	No	No	No	No	No	No	No	No	No	No	No	No	No
793	Urban	9	Male	Second	Christian	ONDO	Private School	PRY 3	Mother	Mother	2	Secondary	Trading	Trading	Secondary	Secondary	Civil Servant/ Professional	40000	> 30000	Civil Servant	40000	> 30000	No	Yes	Yes	Yes	Yes	No	Yes	Always	Always	Always		Yes	Television	Yes	No	No	No	Yes	No	No	No	Yes	Yes	Yes	Yes	Yes	Yes
801	Urban	9	Male	Second	Christian	ONDO	Private School	PRY 3	Mother	Mother	2	Secondary	Trading	Trading	Secondary	Secondary	Civil Servant/ Professional	40000	> 30000	Civil Servant	40000	> 30000	No	Yes	Yes	Yes	Yes	No	Yes	Always	Always	Always		Yes	Television	Yes	Yes	Yes	No	Yes	Yes	Yes	Yes	Yes	Yes	Yes	Yes	Yes	Yes
234	Urban	9	Female	Third	Christian	EKITI	Public School	PRY 6	Mother	Mother	2	Secondary	Trading	Trading	Tertiary	Tertiary	Civil Servant/ Professional	50000	> 30000	Civil Servant	50000	> 30000	No	Yes	Yes	No	Yes	No	No	Always	Always	Always		Yes	Community Extension Workers	Yes	Yes	Yes	No	Yes	Yes	Yes	Yes	Yes	Yes	Yes	Yes	Yes	Yes
799	Urban	9	Female	Third	Christian	EKITI	Public School	PRY 6	Mother	Mother	2	Secondary	Trading	Trading	Tertiary	Tertiary	Civil Servant/ Professional	50000	> 30000	Civil Servant	50000	> 30000	No	Yes	Yes	No	Yes	No	No	Always	Always	Always		Yes	Community Extension Workers	No	No	No	No	No	No	No	No	No	No	No	No	No	No
807	Urban	9	Female	Third	Christian	EKITI	Public School	PRY 6	Mother	Mother	2	Secondary	Trading	Trading	Tertiary	Tertiary	Civil Servant/ Professional	50000	> 30000	Civil Servant	50000	> 30000	No	Yes	Yes	No	Yes	No	No	Always	Always	Always		Yes	Community Extension Workers	Yes	Yes	Yes	Yes	Yes	Yes	Yes	Yes	Yes	Yes	Yes	Yes	Yes	Yes
101	Urban	9	Female	First	Christian	EKITI	Private School	PRY 5	Mother	Mother	2	Secondary	Trading	Trading	Secondary	Secondary	Farming	30000	>18000 - 30000	Farming	30000	>18000 - 30000	No	Yes	Yes	Yes	Yes	No	Yes	Always	Always	Always		No	#NULL!	Yes	No	Yes	No	Yes	Yes	Yes	Yes	Yes	Yes	Yes	Yes	Yes	Yes
776	Urban	9	Female	First	Christian	EKITI	Private School	PRY 5	Mother	Mother	2	Secondary	Trading	Trading	Secondary	Secondary	Farming	30000	>18000 - 30000	Farming	30000	>18000 - 30000	No	Yes	Yes	Yes	Yes	No	Yes	Always	Always	Always		No	#NULL!	No	No	No	No	No	No	No	No	No	No	No	No	No	No
183	Urban	9	Female	Second	Muslim	EKITI	Public School	PRY 5	Mother	Mother	2	Secondary	Trading	Trading	Tertiary	Tertiary	Civil Servant/ Professional	50000	> 30000	Civil Servant	50000	> 30000	No	Yes	Yes	Yes	Yes	No	No	Always	Always	Always		Yes	Television	Yes	No	No	No	Yes	No	No	No	Yes	Yes	Yes	Yes	Yes	Yes
787	Urban	9	Female	Second	Muslim	EKITI	Public School	PRY 5	Mother	Mother	2	Secondary	Trading	Trading	Tertiary	Tertiary	Civil Servant/ Professional	50000	> 30000	Civil Servant	50000	> 30000	No	Yes	Yes	Yes	Yes	No	No	Always	Always	Always		Yes	Television	Yes	No	No	No	Yes	No	No	No	Yes	Yes	Yes	Yes	Yes	Yes
98	Urban	9	Female	Second	Muslim	EKITI	Private School	PRY 5	Mother	Mother	2	Tertiary	Civil Servant	Civil Servant	Primary	Primary	Civil Servant/ Professional	50000	> 30000	Civil Servant	50000	> 30000	Yes	Yes	Yes	Yes	Yes	Yes	No	Always	Always	Always		Yes	Internet/ Social Media	Yes	No	No	No	Yes	No	No	No	Yes	Yes	Yes	Yes	Yes	Yes
774	Urban	9	Female	Second	Muslim	EKITI	Private School	PRY 5	Mother	Mother	2	Tertiary	Civil Servant	Civil Servant	Primary	Primary	Civil Servant/ Professional	50000	> 30000	Civil Servant	50000	> 30000	Yes	Yes	Yes	Yes	Yes	Yes	No	Always	Always	Always		Yes	Internet/ Social Media	Yes	Yes	Yes	Yes	Yes	Yes	Yes	Yes	Yes	Yes	Yes	Yes	Yes	Yes
52	Urban	9	Male	Second	Christian	EKITI	Private School	PRY 5	Mother	Mother	2	Tertiary	Civil Servant	Civil Servant	Tertiary	Tertiary	Civil Servant/ Professional	80000	> 30000	Civil Servant	80000	> 30000	Yes	Yes	Yes	Yes	Yes	Yes	No	Always	Always	Always		Yes	Nurses	Yes	Yes	No	No	Yes	No	Yes	No	Yes	Yes	No	Yes	Yes	Yes
767	Urban	9	Male	Second	Christian	EKITI	Private School	PRY 5	Mother	Mother	2	Tertiary	Civil Servant	Civil Servant	Tertiary	Tertiary	Civil Servant/ Professional	80000	> 30000	Civil Servant	80000	> 30000	Yes	Yes	Yes	Yes	Yes	Yes	No	Always	Always	Always		Yes	Nurses	Yes	No	No	No	Yes	No	No	No	Yes	Yes	Yes	Yes	Yes	Yes
103	Urban	9	Male	First	Christian	ONDO	Private School	PRY 5	Mother	Mother	2	Tertiary	Civil Servant	Civil Servant	Tertiary	Tertiary	Civil Servant/ Professional	100000	> 30000	Civil Servant	100000	> 30000	No	Yes	Yes	Yes	Yes	Yes	No	Always	Always	Always		Yes	Internet/ Social Media	Yes	Yes	Yes	No	Yes	Yes	Yes	No	Yes	Yes	No	No	Yes	Yes
777	Urban	9	Male	First	Christian	ONDO	Private School	PRY 5	Mother	Mother	2	Tertiary	Civil Servant	Civil Servant	Tertiary	Tertiary	Civil Servant/ Professional	100000	> 30000	Civil Servant	100000	> 30000	No	Yes	Yes	Yes	Yes	Yes	No	Always	Always	Always		Yes	Internet/ Social Media	Yes	No	Yes	Yes	Yes	Yes	Yes	No	Yes	No	Yes	No	Yes	Yes
365	Rural	9	Female	Second	Muslim	EKITI	Public School	PRY 5	Mother	Mother	2	Secondary	Trading	Trading	Tertiary	Tertiary	Civil Servant/ Professional	50000	> 30000	Civil Servant	50000	> 30000	No	Yes	Yes	Yes	Yes	No	No	Always	Always	Always		No	#NULL!	No	No	No	No	No	No	No	No	No	No	No	No	No	No
583	Rural	9	Female	Second	Muslim	EKITI	Public School	PRY 5	Mother	Mother	2	Secondary	Trading	Trading	Tertiary	Tertiary	Civil Servant/ Professional	50000	> 30000	Civil Servant	50000	> 30000	No	Yes	Yes	Yes	Yes	No	No	Always	Always	Always		No	#NULL!	Yes	Yes	Yes	Yes	Yes	Yes	Yes	Yes	Yes	Yes	Yes	Yes	Yes	Yes
881	Rural	9	Female	Second	Muslim	EKITI	Public School	PRY 5	Mother	Mother	2	Secondary	Trading	Trading	Tertiary	Tertiary	Civil Servant/ Professional	50000	> 30000	Civil Servant	50000	> 30000	No	Yes	Yes	Yes	Yes	No	No	Always	Always	Always		No	#NULL!	Yes	Yes	Yes	No	Yes	Yes	No	No	Yes	Yes	Yes	No	Yes	Yes
935	Rural	9	Female	Second	Muslim	EKITI	Public School	PRY 5	Mother	Mother	2	Secondary	Trading	Trading	Tertiary	Tertiary	Civil Servant/ Professional	50000	> 30000	Civil Servant	50000	> 30000	No	Yes	Yes	Yes	Yes	No	No	Always	Always	Always		No	#NULL!	No	No	No	Yes	Yes	No	No	No	Yes	Yes	Yes	No	No	Yes
90	Urban	9	Female	First	Christian	OGUN	Private School	PRY 3	Father	Father	1	Tertiary	Civil Servant	Civil Servant	Tertiary	#NULL!	#NULL!	#NULL!	#NULL!	Civil Servant	90000	> 30000	Yes	Yes	Yes	Yes	Yes	Yes	Yes	Always	Always	Always		Yes	Internet/ Social Media	Yes	Yes	Yes	No	Yes	Yes	No	No	Yes	Yes	Yes	No	Yes	Yes
772	Urban	9	Female	First	Christian	OGUN	Private School	PRY 3	Father	Father	1	Tertiary	Civil Servant	Civil Servant	Tertiary	#NULL!	#NULL!	#NULL!	#NULL!	Civil Servant	90000	> 30000	Yes	Yes	Yes	Yes	Yes	Yes	Yes	Always	Always	Always		Yes	Internet/ Social Media	Yes	Yes	Yes	Yes	Yes	Yes	Yes	Yes	Yes	Yes	Yes	Yes	Yes	Yes
204	Urban	9	Male	First	Muslim	EDO	Private School	PRY 4	Mother	Mother	2	Tertiary	Trading	Trading	Tertiary	Tertiary	Civil Servant/ Professional	20000	>18000 - 30000	Civil Servant	20000	>18000 - 30000	Yes	Yes	Yes	Yes	Yes	No	Yes	Always	Always	Always		No	#NULL!	Yes	No	No	No	Yes	No	No	No	Yes	Yes	Yes	Yes	Yes	Yes
791	Urban	9	Male	First	Muslim	EDO	Private School	PRY 4	Mother	Mother	2	Tertiary	Trading	Trading	Tertiary	Tertiary	Civil Servant/ Professional	20000	>18000 - 30000	Civil Servant	20000	>18000 - 30000	Yes	Yes	Yes	Yes	Yes	No	Yes	Always	Always	Always		No	#NULL!	Yes	No	No	No	Yes	No	No	No	Yes	Yes	Yes	Yes	Yes	Yes
14	Urban	9	Female	Third	Muslim	EKITI	Public School	PRY 4	Mother	Mother	2	Tertiary	Civil Servant	Civil Servant	Tertiary	Tertiary	Civil Servant/ Professional	45000	> 30000	Civil Servant	45000	> 30000	No	Yes	Yes	Yes	Yes	No	Yes	Always	Always	Always		Yes	Nurses	Yes	Yes	Yes	Yes	Yes	Yes	Yes	Yes	Yes	Yes	Yes	Yes	Yes	Yes
221	Urban	9	Male	First	Christian	EKITI	Private School	PRY 3	Mother	Mother	2	Secondary	Unemployed	Unemployed	Secondary	Secondary	Artisan	25000	>18000 - 30000	Apprenticeship	25000	>18000 - 30000	No	Yes	Yes	Yes	Yes	Yes	No	Always	Always	Always		No	#NULL!	Yes	No	No	No	Yes	No	No	No	Yes	Yes	Yes	Yes	Yes	Yes
795	Urban	9	Male	First	Christian	EKITI	Private School	PRY 3	Mother	Mother	2	Secondary	Unemployed	Unemployed	Secondary	Secondary	Artisan	25000	>18000 - 30000	Apprenticeship	25000	>18000 - 30000	No	Yes	Yes	Yes	Yes	Yes	No	Always	Always	Always		No	#NULL!	Yes	No	Yes	No	Yes	Yes	Yes	Yes	Yes	Yes	Yes	Yes	Yes	Yes
803	Urban	9	Male	First	Christian	EKITI	Private School	PRY 3	Mother	Mother	2	Secondary	Unemployed	Unemployed	Secondary	Secondary	Artisan	25000	>18000 - 30000	Apprenticeship	25000	>18000 - 30000	No	Yes	Yes	Yes	Yes	Yes	No	Always	Always	Always		No	#NULL!	Yes	Yes	Yes	No	Yes	Yes	No	Yes	Yes	Yes	Yes	Yes	Yes	Yes
141	Urban	9	Male	Second	Christian	ONDO	Private School	PRY 4	Mother	Mother	2	Secondary	Trading	Trading	Tertiary	Tertiary	Civil Servant/ Professional	60000	> 30000	Civil Servant	60000	> 30000	No	Yes	Yes	Yes	Yes	Yes	No	Always	Always	Always		Yes	Doctors	Yes	Yes	Yes	Yes	Yes	Yes	Yes	Yes	Yes	Yes	Yes	Yes	Yes	Yes
782	Urban	9	Male	Second	Christian	ONDO	Private School	PRY 4	Mother	Mother	2	Secondary	Trading	Trading	Tertiary	Tertiary	Civil Servant/ Professional	60000	> 30000	Civil Servant	60000	> 30000	No	Yes	Yes	Yes	Yes	Yes	No	Always	Always	Always		Yes	Doctors	Yes	No	Yes	No	Yes	Yes	Yes	Yes	Yes	Yes	Yes	Yes	Yes	Yes
142	Urban	9	Female	First	Christian	EKITI	Private School	PRY 6	Mother	Mother	2	Tertiary	Civil Servant	Civil Servant	Tertiary	Tertiary	Civil Servant/ Professional	70000	> 30000	Civil Servant	70000	> 30000	Yes	Yes	Yes	Yes	Yes	Yes	Yes	Always	Always	Always		Yes	Nurses	Yes	Yes	Yes	Yes	Yes	Yes	Yes	Yes	Yes	Yes	Yes	Yes	Yes	Yes
783	Urban	9	Female	First	Christian	EKITI	Private School	PRY 6	Mother	Mother	2	Tertiary	Civil Servant	Civil Servant	Tertiary	Tertiary	Civil Servant/ Professional	70000	> 30000	Civil Servant	70000	> 30000	Yes	Yes	Yes	Yes	Yes	Yes	Yes	Always	Always	Always		Yes	Nurses	Yes	Yes	Yes	Yes	Yes	Yes	Yes	Yes	Yes	Yes	Yes	Yes	Yes	Yes
339	Rural	9	Female	Third	Muslim	KWARA	Public School	PRY 4	Mother	Mother	2	Tertiary	Civil Servant	Civil Servant	Tertiary	Tertiary	Civil Servant/ Professional	45000	> 30000	Civil Servant	45000	> 30000	No	Yes	Yes	Yes	Yes	No	Yes	Always	Always	Always		Yes	Community Extension Workers	No	Yes	Yes	No	Yes	Yes	No	Yes	Yes	No	Yes	Yes	No	Yes
581	Rural	9	Female	Third	Muslim	KWARA	Public School	PRY 4	Mother	Mother	2	Tertiary	Civil Servant	Civil Servant	Tertiary	Tertiary	Civil Servant/ Professional	45000	> 30000	Civil Servant	45000	> 30000	No	Yes	Yes	Yes	Yes	No	Yes	Always	Always	Always		Yes	Community Extension Workers	Yes	Yes	Yes	No	Yes	Yes	Yes	Yes	Yes	Yes	Yes	Yes	Yes	Yes
879	Rural	9	Female	Third	Muslim	KWARA	Public School	PRY 4	Mother	Mother	2	Tertiary	Civil Servant	Civil Servant	Tertiary	Tertiary	Civil Servant/ Professional	45000	> 30000	Civil Servant	45000	> 30000	No	Yes	Yes	Yes	Yes	No	Yes	Always	Always	Always		Yes	Community Extension Workers	Yes	Yes	No	Yes	Yes	Yes	No	Yes	Yes	Yes	Yes	Yes	Yes	Yes
933	Rural	9	Female	Third	Muslim	KWARA	Public School	PRY 4	Mother	Mother	2	Tertiary	Civil Servant	Civil Servant	Tertiary	Tertiary	Civil Servant/ Professional	45000	> 30000	Civil Servant	45000	> 30000	No	Yes	Yes	Yes	Yes	No	Yes	Always	Always	Always		Yes	Community Extension Workers	Yes	Yes	Yes	Yes	Yes	Yes	No	No	No	No	No	No	No	Yes
138	Urban	9	Female	Second	Christian	EKITI	Private School	PRY 4	Mother	Mother	2	Secondary	Trading	Trading	Secondary	Secondary	Farming	40000	> 30000	Farming	40000	> 30000	No	Yes	Yes	Yes	Yes	No	Yes	Always	Always	Always		No	#NULL!	Yes	Yes	Yes	Yes	Yes	Yes	Yes	Yes	Yes	Yes	Yes	Yes	Yes	Yes
781	Urban	9	Female	Second	Christian	EKITI	Private School	PRY 4	Mother	Mother	2	Secondary	Trading	Trading	Secondary	Secondary	Farming	40000	> 30000	Farming	40000	> 30000	No	Yes	Yes	Yes	Yes	No	Yes	Always	Always	Always		No	#NULL!	Yes	Yes	Yes	No	Yes	Yes	No	Yes	Yes	Yes	Yes	Yes	Yes	Yes
78	Urban	9	Male	First	Christian	EKITI	Public School	PRY 3	Mother	Mother	2	Secondary	Trading	Trading	Tertiary	Tertiary	Civil Servant/ Professional	30000	>18000 - 30000	Civil Servant	30000	>18000 - 30000	Yes	Yes	Yes	Yes	Yes	No	No	Always	Always	Always		Yes	Internet/ Social Media	Yes	Yes	Yes	No	Yes	No	No	No	Yes	Yes	Yes	No	No	Yes
771	Urban	9	Male	First	Christian	EKITI	Public School	PRY 3	Mother	Mother	2	Secondary	Trading	Trading	Tertiary	Tertiary	Civil Servant/ Professional	30000	>18000 - 30000	Civil Servant	30000	>18000 - 30000	Yes	Yes	Yes	Yes	Yes	No	No	Always	Always	Always		Yes	Internet/ Social Media	Yes	Yes	Yes	Yes	Yes	Yes	Yes	Yes	Yes	Yes	Yes	Yes	Yes	Yes
95	Urban	9	Female	First	Christian	ONDO	Private School	PRY 5	Mother	Mother	2	Tertiary	Trading	Trading	Tertiary	Tertiary	Civil Servant/ Professional	50000	> 30000	Civil Servant	50000	> 30000	Yes	Yes	Yes	No	Yes	No	No	Always	Always	Always		Yes	Nurses	Yes	No	No	No	Yes	No	No	No	Yes	Yes	Yes	Yes	Yes	Yes
773	Urban	9	Female	First	Christian	ONDO	Private School	PRY 5	Mother	Mother	2	Tertiary	Trading	Trading	Tertiary	Tertiary	Civil Servant/ Professional	50000	> 30000	Civil Servant	50000	> 30000	Yes	Yes	Yes	No	Yes	No	No	Always	Always	Always		Yes	Nurses	Yes	Yes	Yes	Yes	Yes	Yes	Yes	Yes	Yes	Yes	Yes	Yes	Yes	Yes
415	Rural	10	Male	Third	Christian	EKITI	Public School	PRY 6	Father	Father	1	Primary	CAPENTERY	Artisan	Primary	#NULL!	#NULL!	#NULL!	#NULL!	Trading	10000	<.= 18000	Yes	Yes	No	Yes	Yes	Yes	Yes	Always	Always	Always		Yes	Community Extension Workers	No	Yes	Yes	No	Yes	Yes	Yes	Yes	Yes	Yes	Yes	Yes	Yes	Yes
597	Rural	10	Male	Third	Christian	EKITI	Public School	PRY 6	Father	Father	1	Primary	CAPENTERY	Artisan	Primary	#NULL!	#NULL!	#NULL!	#NULL!	Trading	10000	<.= 18000	Yes	Yes	No	Yes	Yes	Yes	Yes	Always	Always	Always		Yes	Community Extension Workers	No	No	No	No	Yes	Yes	Yes	Yes	No	No	No	No	No	No
895	Rural	10	Male	Third	Christian	EKITI	Public School	PRY 6	Father	Father	1	Primary	CAPENTERY	Artisan	Primary	#NULL!	#NULL!	#NULL!	#NULL!	Trading	10000	<.= 18000	Yes	Yes	No	Yes	Yes	Yes	Yes	Always	Always	Always		Yes	Community Extension Workers	No	No	No	No	No	No	No	No	No	No	No	No	No	Yes
949	Rural	10	Male	Third	Christian	EKITI	Public School	PRY 6	Father	Father	1	Primary	CAPENTERY	Artisan	Primary	#NULL!	#NULL!	#NULL!	#NULL!	Trading	10000	<.= 18000	Yes	Yes	No	Yes	Yes	Yes	Yes	Always	Always	Always		Yes	Community Extension Workers	Yes	Yes	Yes	Yes	Yes	Yes	Yes	Yes	Yes	Yes	Yes	Yes	Yes	Yes
241	Urban	10	Male	Second	Christian	ONDO	Public School	PRY 5	GRANDMOTHER	Grandmother	3	Primary	Farming	Farming	Tertiary	Tertiary	Civil Servant/ Professional	30000	>18000 - 30000	Civil Servant	30000	>18000 - 30000	No	Yes	Yes	Yes	Yes	Yes	No	Always	Always	Always		Yes	Nurses	Yes	Yes	Yes	Yes	Yes	Yes	Yes	Yes	Yes	Yes	Yes	Yes	Yes	Yes
825	Urban	10	Male	Second	Christian	ONDO	Public School	PRY 5	GRANDMOTHER	Grandmother	3	Primary	Farming	Farming	Tertiary	Tertiary	Civil Servant/ Professional	30000	>18000 - 30000	Civil Servant	30000	>18000 - 30000	No	Yes	Yes	Yes	Yes	Yes	No	Always	Always	Always		Yes	Nurses	Yes	Yes	Yes	Yes	Yes	Yes	Yes	Yes	Yes	Yes	Yes	Yes	Yes	Yes
826	Urban	10	Male	Second	Christian	ONDO	Public School	PRY 5	GRANDMOTHER	Grandmother	3	Primary	Farming	Farming	Tertiary	Tertiary	Civil Servant/ Professional	30000	>18000 - 30000	Civil Servant	30000	>18000 - 30000	No	Yes	Yes	Yes	Yes	Yes	No	Always	Always	Always		Yes	Nurses	Yes	Yes	Yes	Yes	Yes	Yes	Yes	Yes	Yes	Yes	Yes	Yes	Yes	Yes
57	Urban	10	Male	Third	Muslim	KOGI	Public School	PRY 5	Mother	Mother	2	Primary	Farming	Farming	Primary	Primary	Farming	10000	<.= 18000	Farming	10000	<.= 18000	Yes	Yes	Yes	Yes	Yes	Yes	No	Always	Always	Always		Yes	Television	Yes	No	No	No	Yes	No	No	No	Yes	Yes	Yes	Yes	Yes	Yes
809	Urban	10	Male	Third	Muslim	KOGI	Public School	PRY 5	Mother	Mother	2	Primary	Farming	Farming	Primary	Primary	Farming	10000	<.= 18000	Farming	10000	<.= 18000	Yes	Yes	Yes	Yes	Yes	Yes	No	Always	Always	Always		Yes	Television	Yes	No	No	No	Yes	No	No	No	Yes	Yes	Yes	Yes	Yes	Yes
412	Rural	10	Female	First	Christian	EKITI	Public School	PRY 5	Mother	Mother	2	Secondary	Civil Servant	Civil Servant	Secondary	Secondary	Farming	12000	<.= 18000	Farming	12000	<.= 18000	No	Yes	No	Yes	Yes	Yes	No	Always	Always	Always		Yes	Doctors	Yes	Yes	Yes	Yes	Yes	Yes	Yes	Yes	Yes	Yes	Yes	Yes	Yes	Yes
596	Rural	10	Female	First	Christian	EKITI	Public School	PRY 5	Mother	Mother	2	Secondary	Civil Servant	Civil Servant	Secondary	Secondary	Farming	12000	<.= 18000	Farming	12000	<.= 18000	No	Yes	No	Yes	Yes	Yes	No	Always	Always	Always		Yes	Doctors	Yes	Yes	Yes	Yes	Yes	Yes	No	No	Yes	Yes	Yes	Yes	Yes	Yes
894	Rural	10	Female	First	Christian	EKITI	Public School	PRY 5	Mother	Mother	2	Secondary	Civil Servant	Civil Servant	Secondary	Secondary	Farming	12000	<.= 18000	Farming	12000	<.= 18000	No	Yes	No	Yes	Yes	Yes	No	Always	Always	Always		Yes	Doctors	No	No	No	No	No	No	No	No	No	No	No	No	No	No
948	Rural	10	Female	First	Christian	EKITI	Public School	PRY 5	Mother	Mother	2	Secondary	Civil Servant	Civil Servant	Secondary	Secondary	Farming	12000	<.= 18000	Farming	12000	<.= 18000	No	Yes	No	Yes	Yes	Yes	No	Always	Always	Always		Yes	Doctors	Yes	Yes	Yes	Yes	Yes	Yes	Yes	Yes	Yes	Yes	Yes	Yes	Yes	Yes
115	Urban	10	Male	Fourth	Christian	KOGI	Public School	PRY 4	Mother	Mother	2	Primary	Apprenticeship	Artisan	Primary	Primary	Farming	45000	> 30000	Farming	45000	> 30000	Yes	Yes	Yes	Yes	Yes	No	Yes	Always	Always	Always		Yes	Nurses	Yes	Yes	Yes	No	Yes	Yes	Yes	No	Yes	Yes	Yes	No	No	Yes
816	Urban	10	Male	Fourth	Christian	KOGI	Public School	PRY 4	Mother	Mother	2	Primary	Apprenticeship	Artisan	Primary	Primary	Farming	45000	> 30000	Farming	45000	> 30000	Yes	Yes	Yes	Yes	Yes	No	Yes	Always	Always	Always		Yes	Nurses	Yes	No	No	No	Yes	No	No	No	Yes	Yes	Yes	Yes	Yes	Yes
127	Urban	10	Male	Third	Christian	KOGI	Public School	PRY 6	Mother	Mother	2	Primary	Trading	Trading	Secondary	Secondary	Farming	30000	>18000 - 30000	Farming	30000	>18000 - 30000	No	Yes	Yes	Yes	Yes	No	No	Always	Always	Always		Yes	Doctors	Yes	Yes	Yes	Yes	Yes	Yes	Yes	Yes	Yes	Yes	Yes	Yes	Yes	Yes
818	Urban	10	Male	Third	Christian	KOGI	Public School	PRY 6	Mother	Mother	2	Primary	Trading	Trading	Secondary	Secondary	Farming	30000	>18000 - 30000	Farming	30000	>18000 - 30000	No	Yes	Yes	Yes	Yes	No	No	Always	Always	Always		Yes	Doctors	No	No	No	No	No	No	No	No	No	No	No	No	No	No
96	Urban	10	Male	Third	Muslim	KOGI	Public School	PRY 6	Mother	Mother	2	Primary	Farming	Farming	Secondary	Secondary	Farming	20000	>18000 - 30000	Farming	20000	>18000 - 30000	No	Yes	Yes	Yes	Yes	Yes	No	Always	Always	Always		Yes	Television	Yes	No	No	No	Yes	No	No	No	Yes	Yes	Yes	Yes	Yes	Yes
814	Urban	10	Male	Third	Muslim	KOGI	Public School	PRY 6	Mother	Mother	2	Primary	Farming	Farming	Secondary	Secondary	Farming	20000	>18000 - 30000	Farming	20000	>18000 - 30000	No	Yes	Yes	Yes	Yes	Yes	No	Always	Always	Always		Yes	Television	Yes	No	No	No	Yes	No	No	No	Yes	Yes	Yes	Yes	Yes	Yes
58	Urban	10	Female	First	Christian	ONDO	Public School	PRY 6	Mother	Mother	2	Secondary	Apprenticeship	Artisan	Tertiary	Tertiary	Artisan	30000	>18000 - 30000	Apprenticeship	30000	>18000 - 30000	Yes	Yes	Yes	Yes	Yes	Yes	No	Always	Always	Always		Yes	Community Extension Workers	Yes	No	No	No	Yes	No	No	No	Yes	Yes	Yes	Yes	Yes	Yes
810	Urban	10	Female	First	Christian	ONDO	Public School	PRY 6	Mother	Mother	2	Secondary	Apprenticeship	Artisan	Tertiary	Tertiary	Artisan	30000	>18000 - 30000	Apprenticeship	30000	>18000 - 30000	Yes	Yes	Yes	Yes	Yes	Yes	No	Always	Always	Always		Yes	Community Extension Workers	Yes	No	No	Yes	Yes	No	No	No	Yes	Yes	No	Yes	No	Yes
376	Rural	10	Female	Fifth	Muslim	OSUN	Public School	PRY 6	Mother	Mother	2	Secondary	Unemployed	Unemployed	Secondary	Secondary	Farming	7000	<.= 18000	Farming	7000	<.= 18000	No	Yes	Yes	Yes	Yes	Yes	Yes	Always	Always	Sometimes		Yes	Radio	Yes	Yes	Yes	No	Yes	Yes	Yes	Yes	Yes	Yes	Yes	Yes	Yes	Yes
594	Rural	10	Female	Fifth	Muslim	OSUN	Public School	PRY 6	Mother	Mother	2	Secondary	Unemployed	Unemployed	Secondary	Secondary	Farming	7000	<.= 18000	Farming	7000	<.= 18000	No	Yes	Yes	Yes	Yes	Yes	Yes	Always	Always	Sometimes		Yes	Radio	No	No	No	No	No	No	No	No	No	No	No	No	No	No
892	Rural	10	Female	Fifth	Muslim	OSUN	Public School	PRY 6	Mother	Mother	2	Secondary	Unemployed	Unemployed	Secondary	Secondary	Farming	7000	<.= 18000	Farming	7000	<.= 18000	No	Yes	Yes	Yes	Yes	Yes	Yes	Always	Always	Sometimes		Yes	Radio	No	No	No	No	No	No	No	No	No	No	No	No	No	No
946	Rural	10	Female	Fifth	Muslim	OSUN	Public School	PRY 6	Mother	Mother	2	Secondary	Unemployed	Unemployed	Secondary	Secondary	Farming	7000	<.= 18000	Farming	7000	<.= 18000	No	Yes	Yes	Yes	Yes	Yes	Yes	Always	Always	Sometimes		Yes	Radio	Yes	Yes	No	No	Yes	No	Yes	No	Yes	No	Yes	Yes	Yes	Yes
4	Urban	10	Male	First	Muslim	KWARA	Public School	PRY 4	Mother	Mother	2	Tertiary	Civil Servant	Civil Servant	Tertiary	Tertiary	Civil Servant/ Professional	150000	> 30000	Civil Servant	150000	> 30000	Yes	Yes	Yes	Yes	Yes	Yes	Yes	Always	Always	Always		Yes	Television	Yes	No	No	No	Yes	No	No	No	Yes	Yes	Yes	Yes	Yes	Yes
85	Urban	10	Male	First	Christian	EKITI	Private School	PRY 5	Mother	Mother	2	Tertiary	Apprenticeship	Artisan	Tertiary	Tertiary	Civil Servant/ Professional	50000	> 30000	Civil Servant	50000	> 30000	Yes	Yes	Yes	Yes	Yes	No	Yes	Always	Always	Always		Yes	Television	Yes	Yes	Yes	No	Yes	Yes	No	No	Yes	Yes	Yes	Yes	Yes	Yes
813	Urban	10	Male	First	Christian	EKITI	Private School	PRY 5	Mother	Mother	2	Tertiary	Apprenticeship	Artisan	Tertiary	Tertiary	Civil Servant/ Professional	50000	> 30000	Civil Servant	50000	> 30000	Yes	Yes	Yes	Yes	Yes	No	Yes	Always	Always	Always		Yes	Television	Yes	No	No	No	Yes	No	No	No	Yes	Yes	Yes	Yes	Yes	Yes
84	Urban	10	Female	First	Christian	EKITI	Private School	PRY 5	Mother	Mother	2	Tertiary	Civil Servant	Civil Servant	Tertiary	Tertiary	Civil Servant/ Professional	50000	> 30000	Civil Servant	50000	> 30000	No	Yes	Yes	Yes	Yes	Yes	Yes	Always	Always	Always		Yes	Nurses	Yes	Yes	Yes	No	Yes	Yes	No	No	Yes	Yes	Yes	No	No	Yes
812	Urban	10	Female	First	Christian	EKITI	Private School	PRY 5	Mother	Mother	2	Tertiary	Civil Servant	Civil Servant	Tertiary	Tertiary	Civil Servant/ Professional	50000	> 30000	Civil Servant	50000	> 30000	No	Yes	Yes	Yes	Yes	Yes	Yes	Always	Always	Always		Yes	Nurses	Yes	No	No	No	Yes	No	No	No	Yes	Yes	Yes	Yes	Yes	Yes
329	Rural	10	Male	First	Muslim	OGUN	Public School	PRY 4	Mother	Mother	2	Tertiary	Civil Servant	Civil Servant	Tertiary	Tertiary	Civil Servant/ Professional	45000	> 30000	Civil Servant	45000	> 30000	Yes	Yes	Yes	Yes	Yes	Yes	Yes	Always	Always	Always		Yes	Community Extension Workers	No	Yes	No	No	Yes	Yes	Yes	No	Yes	Yes	Yes	Yes	Yes	Yes
590	Rural	10	Male	First	Muslim	OGUN	Public School	PRY 4	Mother	Mother	2	Tertiary	Civil Servant	Civil Servant	Tertiary	Tertiary	Civil Servant/ Professional	45000	> 30000	Civil Servant	45000	> 30000	Yes	Yes	Yes	Yes	Yes	Yes	Yes	Always	Always	Always		Yes	Community Extension Workers	No	No	No	No	No	No	No	No	No	No	No	No	No	Yes
888	Rural	10	Male	First	Muslim	OGUN	Public School	PRY 4	Mother	Mother	2	Tertiary	Civil Servant	Civil Servant	Tertiary	Tertiary	Civil Servant/ Professional	45000	> 30000	Civil Servant	45000	> 30000	Yes	Yes	Yes	Yes	Yes	Yes	Yes	Always	Always	Always		Yes	Community Extension Workers	Yes	Yes	Yes	No	Yes	Yes	Yes	No	Yes	Yes	Yes	No	No	Yes
942	Rural	10	Male	First	Muslim	OGUN	Public School	PRY 4	Mother	Mother	2	Tertiary	Civil Servant	Civil Servant	Tertiary	Tertiary	Civil Servant/ Professional	45000	> 30000	Civil Servant	45000	> 30000	Yes	Yes	Yes	Yes	Yes	Yes	Yes	Always	Always	Always		Yes	Community Extension Workers	Yes	Yes	Yes	Yes	Yes	Yes	Yes	Yes	Yes	Yes	Yes	Yes	Yes	Yes
259	Rural	10	Female	First	Christian	EKITI	Public School	PRY 6	Mother	Mother	2	Tertiary	Trading	Trading	Tertiary	Tertiary	Farming	18000	<.= 18000	Farming	18000	<.= 18000	No	Yes	No	Yes	Yes	Yes	No	Always	Always	Always		Yes	Nurses	Yes	Yes	Yes	No	Yes	Yes	No	No	Yes	Yes	Yes	No	No	Yes
294	Rural	10	Female	First	Christian	EKITI	Public School	PRY 6	Mother	Mother	2	Tertiary	Trading	Trading	Tertiary	Tertiary	Farming	18000	<.= 18000	Farming	18000	<.= 18000	No	Yes	No	Yes	Yes	Yes	No	Always	Always	Always		Yes	Nurses	Yes	Yes	Yes	No	Yes	No	No	No	Yes	Yes	Yes	Yes	Yes	Yes
347	Rural	10	Female	First	Christian	EKITI	Public School	PRY 6	Mother	Mother	2	Tertiary	Trading	Trading	Tertiary	Tertiary	Farming	18000	<.= 18000	Farming	18000	<.= 18000	No	Yes	No	Yes	Yes	Yes	No	Always	Always	Always		Yes	Nurses	Yes	No	No	No	Yes	No	No	No	Yes	Yes	No	No	Yes	Yes
434	Rural	10	Female	First	Christian	EKITI	Public School	PRY 6	Mother	Mother	2	Tertiary	Trading	Trading	Tertiary	Tertiary	Farming	18000	<.= 18000	Farming	18000	<.= 18000	No	Yes	No	Yes	Yes	Yes	No	Always	Always	Always		Yes	Nurses	No	No	Yes	Yes	No	No	Yes	Yes	Yes	Yes	Yes	No	No	Yes
456	Rural	10	Female	First	Christian	EKITI	Public School	PRY 6	Mother	Mother	2	Tertiary	Trading	Trading	Tertiary	Tertiary	Farming	18000	<.= 18000	Farming	18000	<.= 18000	No	Yes	No	Yes	Yes	Yes	No	Always	Always	Always		Yes	Nurses	Yes	Yes	Yes	Yes	Yes	Yes	Yes	No	Yes	Yes	Yes	No	Yes	Yes
470	Rural	10	Female	First	Christian	EKITI	Public School	PRY 6	Mother	Mother	2	Tertiary	Trading	Trading	Tertiary	Tertiary	Farming	18000	<.= 18000	Farming	18000	<.= 18000	No	Yes	No	Yes	Yes	Yes	No	Always	Always	Always		Yes	Nurses	No	No	No	No	No	No	No	No	No	No	No	No	No	No
587	Rural	10	Female	First	Christian	EKITI	Public School	PRY 6	Mother	Mother	2	Tertiary	Trading	Trading	Tertiary	Tertiary	Farming	18000	<.= 18000	Farming	18000	<.= 18000	No	Yes	No	Yes	Yes	Yes	No	Always	Always	Always		Yes	Nurses	No	No	No	No	No	No	No	No	No	No	No	No	No	No
589	Rural	10	Female	First	Christian	EKITI	Public School	PRY 6	Mother	Mother	2	Tertiary	Trading	Trading	Tertiary	Tertiary	Farming	18000	<.= 18000	Farming	18000	<.= 18000	No	Yes	No	Yes	Yes	Yes	No	Always	Always	Always		Yes	Nurses	Yes	Yes	Yes	No	Yes	Yes	No	No	Yes	Yes	Yes	Yes	Yes	Yes
591	Rural	10	Female	First	Christian	EKITI	Public School	PRY 6	Mother	Mother	2	Tertiary	Trading	Trading	Tertiary	Tertiary	Farming	18000	<.= 18000	Farming	18000	<.= 18000	No	Yes	No	Yes	Yes	Yes	No	Always	Always	Always		Yes	Nurses	Yes	Yes	No	No	Yes	Yes	Yes	No	Yes	Yes	No	No	Yes	Yes
598	Rural	10	Female	First	Christian	EKITI	Public School	PRY 6	Mother	Mother	2	Tertiary	Trading	Trading	Tertiary	Tertiary	Farming	18000	<.= 18000	Farming	18000	<.= 18000	No	Yes	No	Yes	Yes	Yes	No	Always	Always	Always		Yes	Nurses	No	No	No	No	No	No	No	No	No	No	No	No	No	No
600	Rural	10	Female	First	Christian	EKITI	Public School	PRY 6	Mother	Mother	2	Tertiary	Trading	Trading	Tertiary	Tertiary	Farming	18000	<.= 18000	Farming	18000	<.= 18000	No	Yes	No	Yes	Yes	Yes	No	Always	Always	Always		Yes	Nurses	No	No	No	No	No	No	No	No	No	No	No	No	No	No
601	Rural	10	Female	First	Christian	EKITI	Public School	PRY 6	Mother	Mother	2	Tertiary	Trading	Trading	Tertiary	Tertiary	Farming	18000	<.= 18000	Farming	18000	<.= 18000	No	Yes	No	Yes	Yes	Yes	No	Always	Always	Always		Yes	Nurses	Yes	Yes	Yes	No	Yes	Yes	Yes	Yes	Yes	Yes	Yes	Yes	Yes	Yes
885	Rural	10	Female	First	Christian	EKITI	Public School	PRY 6	Mother	Mother	2	Tertiary	Trading	Trading	Tertiary	Tertiary	Farming	18000	<.= 18000	Farming	18000	<.= 18000	No	Yes	No	Yes	Yes	Yes	No	Always	Always	Always		Yes	Nurses	Yes	Yes	Yes	No	Yes	Yes	No	No	Yes	Yes	Yes	No	Yes	Yes
887	Rural	10	Female	First	Christian	EKITI	Public School	PRY 6	Mother	Mother	2	Tertiary	Trading	Trading	Tertiary	Tertiary	Farming	18000	<.= 18000	Farming	18000	<.= 18000	No	Yes	No	Yes	Yes	Yes	No	Always	Always	Always		Yes	Nurses	Yes	Yes	No	No	Yes	Yes	No	No	Yes	No	Yes	Yes	Yes	Yes
889	Rural	10	Female	First	Christian	EKITI	Public School	PRY 6	Mother	Mother	2	Tertiary	Trading	Trading	Tertiary	Tertiary	Farming	18000	<.= 18000	Farming	18000	<.= 18000	No	Yes	No	Yes	Yes	Yes	No	Always	Always	Always		Yes	Nurses	No	No	Yes	Yes	No	No	Yes	Yes	Yes	Yes	Yes	No	No	Yes
896	Rural	10	Female	First	Christian	EKITI	Public School	PRY 6	Mother	Mother	2	Tertiary	Trading	Trading	Tertiary	Tertiary	Farming	18000	<.= 18000	Farming	18000	<.= 18000	No	Yes	No	Yes	Yes	Yes	No	Always	Always	Always		Yes	Nurses	No	No	No	No	No	No	No	No	No	No	No	No	No	Yes
898	Rural	10	Female	First	Christian	EKITI	Public School	PRY 6	Mother	Mother	2	Tertiary	Trading	Trading	Tertiary	Tertiary	Farming	18000	<.= 18000	Farming	18000	<.= 18000	No	Yes	No	Yes	Yes	Yes	No	Always	Always	Always		Yes	Nurses	No	No	No	No	No	No	No	No	No	No	No	No	No	No
899	Rural	10	Female	First	Christian	EKITI	Public School	PRY 6	Mother	Mother	2	Tertiary	Trading	Trading	Tertiary	Tertiary	Farming	18000	<.= 18000	Farming	18000	<.= 18000	No	Yes	No	Yes	Yes	Yes	No	Always	Always	Always		Yes	Nurses	No	No	No	No	No	No	No	No	No	No	No	No	No	No
939	Rural	10	Female	First	Christian	EKITI	Public School	PRY 6	Mother	Mother	2	Tertiary	Trading	Trading	Tertiary	Tertiary	Farming	18000	<.= 18000	Farming	18000	<.= 18000	No	Yes	No	Yes	Yes	Yes	No	Always	Always	Always		Yes	Nurses	Yes	Yes	Yes	Yes	Yes	Yes	Yes	No	Yes	No	No	No	No	Yes
941	Rural	10	Female	First	Christian	EKITI	Public School	PRY 6	Mother	Mother	2	Tertiary	Trading	Trading	Tertiary	Tertiary	Farming	18000	<.= 18000	Farming	18000	<.= 18000	No	Yes	No	Yes	Yes	Yes	No	Always	Always	Always		Yes	Nurses	Yes	Yes	Yes	Yes	Yes	Yes	Yes	Yes	Yes	Yes	Yes	Yes	Yes	Yes
943	Rural	10	Female	First	Christian	EKITI	Public School	PRY 6	Mother	Mother	2	Tertiary	Trading	Trading	Tertiary	Tertiary	Farming	18000	<.= 18000	Farming	18000	<.= 18000	No	Yes	No	Yes	Yes	Yes	No	Always	Always	Always		Yes	Nurses	Yes	No	Yes	No	Yes	Yes	No	No	Yes	Yes	Yes	Yes	Yes	Yes
950	Rural	10	Female	First	Christian	EKITI	Public School	PRY 6	Mother	Mother	2	Tertiary	Trading	Trading	Tertiary	Tertiary	Farming	18000	<.= 18000	Farming	18000	<.= 18000	No	Yes	No	Yes	Yes	Yes	No	Always	Always	Always		Yes	Nurses	Yes	No	Yes	No	Yes	Yes	Yes	No	Yes	Yes	Yes	Yes	Yes	Yes
952	Rural	10	Female	First	Christian	EKITI	Public School	PRY 6	Mother	Mother	2	Tertiary	Trading	Trading	Tertiary	Tertiary	Farming	18000	<.= 18000	Farming	18000	<.= 18000	No	Yes	No	Yes	Yes	Yes	No	Always	Always	Always		Yes	Nurses	Yes	No	Yes	Yes	Yes	Yes	No	No	Yes	Yes	Yes	Yes	Yes	Yes
953	Rural	10	Female	First	Christian	EKITI	Public School	PRY 6	Mother	Mother	2	Tertiary	Trading	Trading	Tertiary	Tertiary	Farming	18000	<.= 18000	Farming	18000	<.= 18000	No	Yes	No	Yes	Yes	Yes	No	Always	Always	Always		Yes	Nurses	Yes	No	No	No	Yes	Yes	Yes	Yes	Yes	Yes	Yes	Yes	Yes	Yes
159	Urban	10	Female	First	Christian	EKITI	Private School	PRY 6	Mother	Mother	2	Tertiary	Civil Servant	Civil Servant	Tertiary	Tertiary	Civil Servant/ Professional	80000	> 30000	Civil Servant	80000	> 30000	Yes	Yes	Yes	Yes	Yes	Yes	No	Sometimes	Always	Always		Yes	Nurses	Yes	No	No	No	Yes	No	No	No	Yes	Yes	Yes	Yes	Yes	Yes
820	Urban	10	Female	First	Christian	EKITI	Private School	PRY 6	Mother	Mother	2	Tertiary	Civil Servant	Civil Servant	Tertiary	Tertiary	Civil Servant/ Professional	80000	> 30000	Civil Servant	80000	> 30000	Yes	Yes	Yes	Yes	Yes	Yes	No	Sometimes	Always	Always		Yes	Nurses	Yes	Yes	Yes	No	Yes	Yes	Yes	Yes	Yes	Yes	Yes	Yes	Yes	Yes
39	Urban	10	Female	First	Christian	EKITI	Private School	PRY 6	Mother	Mother	2	Secondary	Apprenticeship	Artisan	Secondary	Secondary	Trading	20000	>18000 - 30000	Trading	20000	>18000 - 30000	Yes	Yes	Yes	Yes	Yes	No	No	Always	Always	Always		Yes	Internet/ Social Media	Yes	No	No	No	Yes	No	No	No	Yes	Yes	Yes	Yes	Yes	Yes
139	Urban	10	Female	Third	Christian	EKITI	Private School	PRY 5	Mother	Mother	2	Secondary	Trading	Trading	Secondary	Secondary	Trading	35000	> 30000	Trading	35000	> 30000	No	Yes	Yes	Yes	Yes	No	Yes	Always	Always	Always		Yes	Radio	Yes	Yes	Yes	Yes	Yes	Yes	Yes	Yes	Yes	Yes	Yes	Yes	Yes	Yes
819	Urban	10	Female	Third	Christian	EKITI	Private School	PRY 5	Mother	Mother	2	Secondary	Trading	Trading	Secondary	Secondary	Trading	35000	> 30000	Trading	35000	> 30000	No	Yes	Yes	Yes	Yes	No	Yes	Always	Always	Always		Yes	Radio	Yes	No	Yes	Yes	Yes	Yes	Yes	No	Yes	No	Yes	No	Yes	Yes
164	Urban	10	Female	Second	Christian	EKITI	Private School	PRY 5	Mother	Mother	2	Tertiary	Civil Servant	Civil Servant	Tertiary	Tertiary	Civil Servant/ Professional	70000	> 30000	Civil Servant	70000	> 30000	No	Yes	Yes	No	Yes	No	No	Always	Always	Always		Yes	Radio	Yes	Yes	Yes	Yes	Yes	Yes	Yes	Yes	Yes	Yes	Yes	Yes	Yes	Yes
821	Urban	10	Female	Second	Christian	EKITI	Private School	PRY 5	Mother	Mother	2	Tertiary	Civil Servant	Civil Servant	Tertiary	Tertiary	Civil Servant/ Professional	70000	> 30000	Civil Servant	70000	> 30000	No	Yes	Yes	No	Yes	No	No	Always	Always	Always		Yes	Radio	Yes	Yes	Yes	No	Yes	No	No	No	Yes	Yes	Yes	Yes	Yes	Yes
265	Rural	10	Female	First	Christian	EKITI	Private School	PRY 6	Mother	Mother	2	Secondary	Apprenticeship	Artisan	Secondary	Secondary	Trading	20000	>18000 - 30000	Trading	20000	>18000 - 30000	Yes	Yes	Yes	Yes	Yes	No	No	Always	Always	Always		Yes	Nurses	Yes	Yes	Yes	No	Yes	Yes	No	No	Yes	Yes	Yes	No	Yes	Yes
378	Rural	10	Female	First	Christian	EKITI	Private School	PRY 6	Mother	Mother	2	Secondary	Apprenticeship	Artisan	Secondary	Secondary	Trading	20000	>18000 - 30000	Trading	20000	>18000 - 30000	Yes	Yes	Yes	Yes	Yes	No	No	Always	Always	Always		Yes	Nurses	Yes	Yes	Yes	No	Yes	Yes	No	No	Yes	Yes	No	No	No	Yes
440	Rural	10	Female	First	Christian	EKITI	Private School	PRY 6	Mother	Mother	2	Secondary	Apprenticeship	Artisan	Secondary	Secondary	Trading	20000	>18000 - 30000	Trading	20000	>18000 - 30000	Yes	Yes	Yes	Yes	Yes	No	No	Always	Always	Always		Yes	Nurses	No	No	No	No	No	No	No	No	No	No	No	No	No	Yes
480	Rural	10	Female	First	Christian	EKITI	Private School	PRY 6	Mother	Mother	2	Secondary	Apprenticeship	Artisan	Secondary	Secondary	Trading	20000	>18000 - 30000	Trading	20000	>18000 - 30000	Yes	Yes	Yes	Yes	Yes	No	No	Always	Always	Always		Yes	Nurses	No	No	No	Yes	Yes	No	No	No	Yes	Yes	Yes	No	No	Yes
588	Rural	10	Female	First	Christian	EKITI	Private School	PRY 6	Mother	Mother	2	Secondary	Apprenticeship	Artisan	Secondary	Secondary	Trading	20000	>18000 - 30000	Trading	20000	>18000 - 30000	Yes	Yes	Yes	Yes	Yes	No	No	Always	Always	Always		Yes	Nurses	Yes	Yes	Yes	No	Yes	Yes	No	No	Yes	Yes	No	No	No	Yes
595	Rural	10	Female	First	Christian	EKITI	Private School	PRY 6	Mother	Mother	2	Secondary	Apprenticeship	Artisan	Secondary	Secondary	Trading	20000	>18000 - 30000	Trading	20000	>18000 - 30000	Yes	Yes	Yes	Yes	Yes	No	No	Always	Always	Always		Yes	Nurses	No	No	No	No	No	No	No	No	No	No	No	No	No	No
599	Rural	10	Female	First	Christian	EKITI	Private School	PRY 6	Mother	Mother	2	Secondary	Apprenticeship	Artisan	Secondary	Secondary	Trading	20000	>18000 - 30000	Trading	20000	>18000 - 30000	Yes	Yes	Yes	Yes	Yes	No	No	Always	Always	Always		Yes	Nurses	Yes	Yes	Yes	No	Yes	Yes	No	No	Yes	Yes	Yes	Yes	Yes	Yes
886	Rural	10	Female	First	Christian	EKITI	Private School	PRY 6	Mother	Mother	2	Secondary	Apprenticeship	Artisan	Secondary	Secondary	Trading	20000	>18000 - 30000	Trading	20000	>18000 - 30000	Yes	Yes	Yes	Yes	Yes	No	No	Always	Always	Always		Yes	Nurses	No	No	No	No	No	No	No	No	No	No	No	No	No	No
893	Rural	10	Female	First	Christian	EKITI	Private School	PRY 6	Mother	Mother	2	Secondary	Apprenticeship	Artisan	Secondary	Secondary	Trading	20000	>18000 - 30000	Trading	20000	>18000 - 30000	Yes	Yes	Yes	Yes	Yes	No	No	Always	Always	Always		Yes	Nurses	No	No	No	No	No	No	No	No	No	No	No	No	No	No
897	Rural	10	Female	First	Christian	EKITI	Private School	PRY 6	Mother	Mother	2	Secondary	Apprenticeship	Artisan	Secondary	Secondary	Trading	20000	>18000 - 30000	Trading	20000	>18000 - 30000	Yes	Yes	Yes	Yes	Yes	No	No	Always	Always	Always		Yes	Nurses	No	No	No	No	No	No	No	No	No	No	No	No	No	No
940	Rural	10	Female	First	Christian	EKITI	Private School	PRY 6	Mother	Mother	2	Secondary	Apprenticeship	Artisan	Secondary	Secondary	Trading	20000	>18000 - 30000	Trading	20000	>18000 - 30000	Yes	Yes	Yes	Yes	Yes	No	No	Always	Always	Always		Yes	Nurses	Yes	Yes	Yes	No	Yes	Yes	Yes	No	Yes	Yes	Yes	Yes	Yes	Yes
947	Rural	10	Female	First	Christian	EKITI	Private School	PRY 6	Mother	Mother	2	Secondary	Apprenticeship	Artisan	Secondary	Secondary	Trading	20000	>18000 - 30000	Trading	20000	>18000 - 30000	Yes	Yes	Yes	Yes	Yes	No	No	Always	Always	Always		Yes	Nurses	Yes	Yes	Yes	Yes	Yes	Yes	Yes	Yes	Yes	Yes	Yes	Yes	Yes	Yes
951	Rural	10	Female	First	Christian	EKITI	Private School	PRY 6	Mother	Mother	2	Secondary	Apprenticeship	Artisan	Secondary	Secondary	Trading	20000	>18000 - 30000	Trading	20000	>18000 - 30000	Yes	Yes	Yes	Yes	Yes	No	No	Always	Always	Always		Yes	Nurses	Yes	Yes	Yes	Yes	Yes	Yes	Yes	Yes	Yes	Yes	Yes	Yes	Yes	Yes
61	Urban	10	Male	Second	Christian	ONDO	Public School	PRY 5	Mother	Mother	2	Tertiary	Trading	Trading	Tertiary	Tertiary	Civil Servant/ Professional	60000	> 30000	Civil Servant	60000	> 30000	No	Yes	Yes	Yes	Yes	No	No	Always	Always	Always		Yes	Nurses	Yes	Yes	Yes	No	Yes	Yes	Yes	Yes	Yes	Yes	Yes	Yes	Yes	Yes
811	Urban	10	Male	Second	Christian	ONDO	Public School	PRY 5	Mother	Mother	2	Tertiary	Trading	Trading	Tertiary	Tertiary	Civil Servant/ Professional	60000	> 30000	Civil Servant	60000	> 30000	No	Yes	Yes	Yes	Yes	No	No	Always	Always	Always		Yes	Nurses	Yes	No	No	No	Yes	No	No	No	Yes	Yes	Yes	Yes	Yes	Yes
165	Urban	10	Female	First	Christian	EKITI	Private School	PRY 6	Father	Father	1	Tertiary	Civil Servant	Civil Servant	Tertiary	#NULL!	#NULL!	#NULL!	#NULL!	Civil Servant	90000	> 30000	Yes	Yes	No	Yes	Yes	No	Yes	Sometimes	Always	Sometimes		Yes	Television	Yes	Yes	Yes	Yes	Yes	Yes	Yes	Yes	Yes	Yes	Yes	Yes	Yes	Yes
822	Urban	10	Female	First	Christian	EKITI	Private School	PRY 6	Father	Father	1	Tertiary	Civil Servant	Civil Servant	Tertiary	#NULL!	#NULL!	#NULL!	#NULL!	Civil Servant	90000	> 30000	Yes	Yes	No	Yes	Yes	No	Yes	Sometimes	Always	Sometimes		Yes	Television	Yes	Yes	Yes	No	Yes	Yes	No	Yes	Yes	Yes	Yes	Yes	Yes	Yes
107	Urban	10	Male	Second	Christian	EKITI	Public School	PRY 2	GRANDMOTHER	Grandmother	3	Primary	Trading	Trading	Secondary	Secondary	Artisan	40000	> 30000	BRICKLAYER	40000	> 30000	No	Yes	Yes	Yes	Yes	Yes	Yes	Always	Always	Always		No	#NULL!	Yes	Yes	No	No	Yes	Yes	No	No	Yes	Yes	No	Yes	Yes	Yes
815	Urban	10	Male	Second	Christian	EKITI	Public School	PRY 2	GRANDMOTHER	Grandmother	3	Primary	Trading	Trading	Secondary	Secondary	Artisan	40000	> 30000	BRICKLAYER	40000	> 30000	No	Yes	Yes	Yes	Yes	Yes	Yes	Always	Always	Always		No	#NULL!	Yes	No	No	No	Yes	No	No	No	Yes	Yes	Yes	Yes	Yes	Yes
17	Urban	10	Male	First	Christian	OGUN	Private School	PRY 4	Father	Father	1	Tertiary	Civil Servant	Civil Servant	Tertiary	#NULL!	#NULL!	#NULL!	#NULL!	Civil Servant	100000	> 30000	Yes	Yes	Yes	Yes	Yes	Yes	Yes	Always	Always	Always		Yes	Doctors	No	No	No	No	No	No	No	No	No	No	No	No	No	No
120	Urban	10	Female	First	Christian	EKITI	Public School	PRY 6	Mother	Mother	2	Primary	Trading	Trading	None	None	Trading	5000	<.= 18000	Trading	5000	<.= 18000	No	Yes	Yes	Yes	Yes	No	No	Always	Sometimes	Always		No	#NULL!	No	No	No	No	No	No	No	No	No	No	No	No	No	No
817	Urban	10	Female	First	Christian	EKITI	Public School	PRY 6	Mother	Mother	2	Primary	Trading	Trading	None	None	Trading	5000	<.= 18000	Trading	5000	<.= 18000	No	Yes	Yes	Yes	Yes	No	No	Always	Sometimes	Always		No	#NULL!	Yes	Yes	Yes	Yes	Yes	Yes	Yes	Yes	Yes	Yes	Yes	Yes	Yes	Yes
170	Urban	10	Male	Second	Christian	EKITI	Public School	PRY 5	Father	Father	1	Secondary	Trading	Trading	Secondary	#NULL!	#NULL!	#NULL!	#NULL!	Farming	20000	>18000 - 30000	No	Yes	No	Yes	Yes	No	No	Sometimes	Always	Always		Yes	Television	Yes	No	Yes	Yes	Yes	Yes	Yes	No	Yes	No	Yes	No	Yes	Yes
823	Urban	10	Male	Second	Christian	EKITI	Public School	PRY 5	Father	Father	1	Secondary	Trading	Trading	Secondary	#NULL!	#NULL!	#NULL!	#NULL!	Farming	20000	>18000 - 30000	No	Yes	No	Yes	Yes	No	No	Sometimes	Always	Always		Yes	Television	Yes	No	Yes	No	Yes	Yes	Yes	Yes	Yes	Yes	Yes	Yes	Yes	Yes
352	Rural	10	Male	Second	Christian	OSUN	Public School	PRY 4	Father	Father	1	Secondary	Trading	Trading	Secondary	#NULL!	#NULL!	#NULL!	#NULL!	Farming	20000	>18000 - 30000	No	Yes	No	Yes	Yes	No	No	Sometimes	Always	Always		No	#NULL!	Yes	No	Yes	No	Yes	No	No	No	Yes	Yes	Yes	No	Yes	Yes
592	Rural	10	Male	Second	Christian	OSUN	Public School	PRY 4	Father	Father	1	Secondary	Trading	Trading	Secondary	#NULL!	#NULL!	#NULL!	#NULL!	Farming	20000	>18000 - 30000	No	Yes	No	Yes	Yes	No	No	Sometimes	Always	Always		No	#NULL!	No	No	No	No	No	No	No	No	No	No	No	No	No	No
890	Rural	10	Male	Second	Christian	OSUN	Public School	PRY 4	Father	Father	1	Secondary	Trading	Trading	Secondary	#NULL!	#NULL!	#NULL!	#NULL!	Farming	20000	>18000 - 30000	No	Yes	No	Yes	Yes	No	No	Sometimes	Always	Always		No	#NULL!	Yes	No	Yes	Yes	Yes	Yes	Yes	No	Yes	No	No	No	No	Yes
944	Rural	10	Male	Second	Christian	OSUN	Public School	PRY 4	Father	Father	1	Secondary	Trading	Trading	Secondary	#NULL!	#NULL!	#NULL!	#NULL!	Farming	20000	>18000 - 30000	No	Yes	No	Yes	Yes	No	No	Sometimes	Always	Always		No	#NULL!	Yes	Yes	No	No	Yes	No	Yes	No	Yes	No	Yes	Yes	Yes	Yes
187	Urban	10	Male	First	Christian	EKITI	Public School	PRY 3	AUNT	Aunt	3	Primary	Trading	Trading	Primary	Primary	Trading	20000	>18000 - 30000	Trading	20000	>18000 - 30000	No	Yes	Yes	No	Yes	No	No	Always	Always	Always		No	#NULL!	Yes	No	No	No	Yes	No	No	No	Yes	Yes	Yes	Yes	Yes	Yes
824	Urban	10	Male	First	Christian	EKITI	Public School	PRY 3	AUNT	Aunt	3	Primary	Trading	Trading	Primary	Primary	Trading	20000	>18000 - 30000	Trading	20000	>18000 - 30000	No	Yes	Yes	No	Yes	No	No	Always	Always	Always		No	#NULL!	Yes	Yes	Yes	Yes	Yes	Yes	Yes	Yes	Yes	Yes	Yes	Yes	Yes	Yes
369	Rural	10	Male	First	Christian	EKITI	Public School	PRY 3	Mother	Mother	2	Primary	Trading	Trading	Primary	Primary	Trading	20000	>18000 - 30000	Trading	20000	>18000 - 30000	No	Yes	Yes	No	Yes	No	No	Always	Always	Always		No	#NULL!	Yes	Yes	Yes	No	Yes	Yes	Yes	Yes	Yes	Yes	Yes	No	No	Yes
593	Rural	10	Male	First	Christian	EKITI	Public School	PRY 3	Mother	Mother	2	Primary	Trading	Trading	Primary	Primary	Trading	20000	>18000 - 30000	Trading	20000	>18000 - 30000	No	Yes	Yes	No	Yes	No	No	Always	Always	Always		No	#NULL!	No	No	No	No	No	No	No	No	No	No	No	No	No	No
891	Rural	10	Male	First	Christian	EKITI	Public School	PRY 3	Mother	Mother	2	Primary	Trading	Trading	Primary	Primary	Trading	20000	>18000 - 30000	Trading	20000	>18000 - 30000	No	Yes	Yes	No	Yes	No	No	Always	Always	Always		No	#NULL!	No	No	No	No	No	No	No	No	No	No	No	No	No	No
945	Rural	10	Male	First	Christian	EKITI	Public School	PRY 3	Mother	Mother	2	Primary	Trading	Trading	Primary	Primary	Trading	20000	>18000 - 30000	Trading	20000	>18000 - 30000	No	Yes	Yes	No	Yes	No	No	Always	Always	Always		No	#NULL!	Yes	No	No	No	No	No	Yes	No	Yes	Yes	No	No	No	Yes
190	Urban	11	Female	Fifth	Christian	EKITI	Public School	PRY 4	Father	Father	1	Primary	Farming	Farming	Primary	#NULL!	#NULL!	#NULL!	#NULL!	Farming	12000	<.= 18000	No	Yes	Yes	Yes	Yes	Yes	Yes	Always	Always	Always		Yes	Radio	Yes	Yes	Yes	Yes	Yes	Yes	Yes	Yes	Yes	Yes	Yes	Yes	Yes	Yes
834	Urban	11	Female	Fifth	Christian	EKITI	Public School	PRY 4	Father	Father	1	Primary	Farming	Farming	Primary	#NULL!	#NULL!	#NULL!	#NULL!	Farming	12000	<.= 18000	No	Yes	Yes	Yes	Yes	Yes	Yes	Always	Always	Always		Yes	Radio	Yes	Yes	Yes	Yes	Yes	Yes	Yes	Yes	Yes	Yes	Yes	Yes	Yes	Yes
122	Urban	11	Female	Second	Christian	KOGI	Public School	PRY 6	Mother	Mother	2	Primary	Trading	Trading	Primary	Primary	Farming	20000	>18000 - 30000	Farming	20000	>18000 - 30000	No	Yes	Yes	Yes	Yes	Yes	No	Always	Always	Always		Yes	Community Extension Workers	No	No	No	No	No	No	No	No	No	No	No	No	No	Yes
831	Urban	11	Female	Second	Christian	KOGI	Public School	PRY 6	Mother	Mother	2	Primary	Trading	Trading	Primary	Primary	Farming	20000	>18000 - 30000	Farming	20000	>18000 - 30000	No	Yes	Yes	Yes	Yes	Yes	No	Always	Always	Always		Yes	Community Extension Workers	Yes	Yes	Yes	Yes	Yes	Yes	Yes	Yes	Yes	Yes	Yes	Yes	Yes	Yes
315	Rural	11	Female	Fifth	Christian	EKITI	Public School	PRY 4	Father	Father	1	Primary	Farming	Farming	Primary	#NULL!	#NULL!	#NULL!	#NULL!	Farming	12000	<.= 18000	No	Yes	Yes	Yes	Yes	Yes	Yes	Always	Always	Always		No	#NULL!	No	No	No	No	Yes	No	No	No	No	No	No	No	No	No
372	Rural	11	Female	Fifth	Christian	EKITI	Public School	PRY 4	Father	Father	1	Primary	Farming	Farming	Primary	#NULL!	#NULL!	#NULL!	#NULL!	Farming	12000	<.= 18000	No	Yes	Yes	Yes	Yes	Yes	Yes	Always	Always	Always		No	#NULL!	Yes	No	Yes	No	No	Yes	Yes	No	Yes	Yes	No	No	Yes	Yes
602	Rural	11	Female	Fifth	Christian	EKITI	Public School	PRY 4	Father	Father	1	Primary	Farming	Farming	Primary	#NULL!	#NULL!	#NULL!	#NULL!	Farming	12000	<.= 18000	No	Yes	Yes	Yes	Yes	Yes	Yes	Always	Always	Always		No	#NULL!	Yes	Yes	Yes	No	Yes	Yes	No	No	Yes	Yes	Yes	Yes	Yes	Yes
604	Rural	11	Female	Fifth	Christian	EKITI	Public School	PRY 4	Father	Father	1	Primary	Farming	Farming	Primary	#NULL!	#NULL!	#NULL!	#NULL!	Farming	12000	<.= 18000	No	Yes	Yes	Yes	Yes	Yes	Yes	Always	Always	Always		No	#NULL!	Yes	Yes	Yes	No	Yes	Yes	No	No	Yes	Yes	Yes	Yes	Yes	Yes
900	Rural	11	Female	Fifth	Christian	EKITI	Public School	PRY 4	Father	Father	1	Primary	Farming	Farming	Primary	#NULL!	#NULL!	#NULL!	#NULL!	Farming	12000	<.= 18000	No	Yes	Yes	Yes	Yes	Yes	Yes	Always	Always	Always		No	#NULL!	Yes	Yes	No	Yes	Yes	Yes	Yes	Yes	Yes	Yes	Yes	Yes	Yes	Yes
902	Rural	11	Female	Fifth	Christian	EKITI	Public School	PRY 4	Father	Father	1	Primary	Farming	Farming	Primary	#NULL!	#NULL!	#NULL!	#NULL!	Farming	12000	<.= 18000	No	Yes	Yes	Yes	Yes	Yes	Yes	Always	Always	Always		No	#NULL!	No	No	No	No	No	No	No	No	No	No	No	No	No	Yes
906	Rural	11	Female	Fifth	Christian	EKITI	Public School	PRY 4	Father	Father	1	Primary	Farming	Farming	Primary	#NULL!	#NULL!	#NULL!	#NULL!	Farming	12000	<.= 18000	No	Yes	Yes	Yes	Yes	Yes	Yes	Always	Always	Always		No	#NULL!	Yes	No	No	Yes	Yes	No	No	No	Yes	Yes	Yes	No	Yes	Yes
908	Rural	11	Female	Fifth	Christian	EKITI	Public School	PRY 4	Father	Father	1	Primary	Farming	Farming	Primary	#NULL!	#NULL!	#NULL!	#NULL!	Farming	12000	<.= 18000	No	Yes	Yes	Yes	Yes	Yes	Yes	Always	Always	Always		No	#NULL!	No	No	No	No	No	No	No	No	No	No	No	No	No	No
912	Rural	11	Female	Fifth	Christian	EKITI	Public School	PRY 4	Father	Father	1	Primary	Farming	Farming	Primary	#NULL!	#NULL!	#NULL!	#NULL!	Farming	12000	<.= 18000	No	Yes	Yes	Yes	Yes	Yes	Yes	Always	Always	Always		No	#NULL!	No	No	No	No	No	No	No	No	No	No	No	No	No	No
914	Rural	11	Female	Fifth	Christian	EKITI	Public School	PRY 4	Father	Father	1	Primary	Farming	Farming	Primary	#NULL!	#NULL!	#NULL!	#NULL!	Farming	12000	<.= 18000	No	Yes	Yes	Yes	Yes	Yes	Yes	Always	Always	Always		No	#NULL!	Yes	Yes	Yes	No	Yes	Yes	Yes	Yes	Yes	Yes	Yes	Yes	No	Yes
954	Rural	11	Female	Fifth	Christian	EKITI	Public School	PRY 4	Father	Father	1	Primary	Farming	Farming	Primary	#NULL!	#NULL!	#NULL!	#NULL!	Farming	12000	<.= 18000	No	Yes	Yes	Yes	Yes	Yes	Yes	Always	Always	Always		No	#NULL!	Yes	Yes	No	No	No	No	No	No	No	No	No	No	No	No
956	Rural	11	Female	Fifth	Christian	EKITI	Public School	PRY 4	Father	Father	1	Primary	Farming	Farming	Primary	#NULL!	#NULL!	#NULL!	#NULL!	Farming	12000	<.= 18000	No	Yes	Yes	Yes	Yes	Yes	Yes	Always	Always	Always		No	#NULL!	No	No	Yes	No	Yes	Yes	No	No	Yes	Yes	Yes	Yes	Yes	Yes
960	Rural	11	Female	Fifth	Christian	EKITI	Public School	PRY 4	Father	Father	1	Primary	Farming	Farming	Primary	#NULL!	#NULL!	#NULL!	#NULL!	Farming	12000	<.= 18000	No	Yes	Yes	Yes	Yes	Yes	Yes	Always	Always	Always		No	#NULL!	Yes	Yes	Yes	No	Yes	Yes	Yes	Yes	Yes	Yes	Yes	Yes	Yes	Yes
962	Rural	11	Female	Fifth	Christian	EKITI	Public School	PRY 4	Father	Father	1	Primary	Farming	Farming	Primary	#NULL!	#NULL!	#NULL!	#NULL!	Farming	12000	<.= 18000	No	Yes	Yes	Yes	Yes	Yes	Yes	Always	Always	Always		No	#NULL!	Yes	Yes	Yes	Yes	Yes	Yes	Yes	Yes	Yes	Yes	Yes	Yes	No	Yes
966	Rural	11	Female	Fifth	Christian	EKITI	Public School	PRY 4	Father	Father	1	Primary	Farming	Farming	Primary	#NULL!	#NULL!	#NULL!	#NULL!	Farming	12000	<.= 18000	No	Yes	Yes	Yes	Yes	Yes	Yes	Always	Always	Always		No	#NULL!	No	No	No	No	No	No	No	No	No	No	No	No	No	No
968	Rural	11	Female	Fifth	Christian	EKITI	Public School	PRY 4	Father	Father	1	Primary	Farming	Farming	Primary	#NULL!	#NULL!	#NULL!	#NULL!	Farming	12000	<.= 18000	No	Yes	Yes	Yes	Yes	Yes	Yes	Always	Always	Always		No	#NULL!	Yes	Yes	Yes	No	Yes	Yes	Yes	Yes	Yes	Yes	Yes	Yes	No	Yes
201	Urban	11	Male	First	Muslim	ONDO	Public School	PRY 6	Mother	Mother	2	Secondary	Trading	Trading	Secondary	Secondary	Trading	20000	>18000 - 30000	Trading	20000	>18000 - 30000	Yes	Yes	No	No	Yes	No	Yes	Always	Always	Always		Yes	Television	Yes	Yes	Yes	Yes	Yes	Yes	Yes	Yes	Yes	Yes	Yes	Yes	Yes	Yes
835	Urban	11	Male	First	Muslim	ONDO	Public School	PRY 6	Mother	Mother	2	Secondary	Trading	Trading	Secondary	Secondary	Trading	20000	>18000 - 30000	Trading	20000	>18000 - 30000	Yes	Yes	No	No	Yes	No	Yes	Always	Always	Always		Yes	Television	Yes	Yes	Yes	Yes	Yes	Yes	Yes	Yes	Yes	Yes	Yes	Yes	Yes	Yes
215	Urban	11	Female	Fourth	Christian	EKITI	Public School	PRY 5	Mother	Mother	2	Secondary	Trading	Trading	Tertiary	Tertiary	Others	25000	>18000 - 30000	CLERGY	25000	>18000 - 30000	Yes	Yes	No	Yes	Yes	Yes	No	Always	Always	Always		Yes	Radio	Yes	Yes	Yes	No	Yes	Yes	No	Yes	Yes	Yes	Yes	Yes	Yes	Yes
836	Urban	11	Female	Fourth	Christian	EKITI	Public School	PRY 5	Mother	Mother	2	Secondary	Trading	Trading	Tertiary	Tertiary	Others	25000	>18000 - 30000	CLERGY	25000	>18000 - 30000	Yes	Yes	No	Yes	Yes	Yes	No	Always	Always	Always		Yes	Radio	Yes	Yes	Yes	Yes	Yes	Yes	Yes	Yes	Yes	Yes	Yes	Yes	Yes	Yes
840	Urban	11	Female	Fourth	Christian	EKITI	Public School	PRY 5	Mother	Mother	2	Secondary	Trading	Trading	Tertiary	Tertiary	Others	25000	>18000 - 30000	CLERGY	25000	>18000 - 30000	Yes	Yes	No	Yes	Yes	Yes	No	Always	Always	Always		Yes	Radio	Yes	Yes	Yes	No	Yes	Yes	Yes	No	Yes	Yes	Yes	Yes	Yes	Yes
224	Urban	11	Male	Third	Christian	EKITI	Public School	PRY 4	Mother	Mother	2	Secondary	Trading	Trading	Secondary	Secondary	Civil Servant/ Professional	60000	> 30000	Civil Servant	60000	> 30000	No	Yes	Yes	Yes	Yes	Yes	Yes	Always	Always	Always		No	#NULL!	Yes	Yes	Yes	Yes	Yes	Yes	Yes	Yes	Yes	Yes	Yes	Yes	Yes	Yes
837	Urban	11	Male	Third	Christian	EKITI	Public School	PRY 4	Mother	Mother	2	Secondary	Trading	Trading	Secondary	Secondary	Civil Servant/ Professional	60000	> 30000	Civil Servant	60000	> 30000	No	Yes	Yes	Yes	Yes	Yes	Yes	Always	Always	Always		No	#NULL!	Yes	Yes	No	No	Yes	Yes	Yes	No	Yes	Yes	Yes	Yes	Yes	Yes
841	Urban	11	Male	Third	Christian	EKITI	Public School	PRY 4	Mother	Mother	2	Secondary	Trading	Trading	Secondary	Secondary	Civil Servant/ Professional	60000	> 30000	Civil Servant	60000	> 30000	No	Yes	Yes	Yes	Yes	Yes	Yes	Always	Always	Always		No	#NULL!	Yes	Yes	Yes	No	Yes	Yes	Yes	Yes	Yes	Yes	No	No	Yes	Yes
227	Urban	11	Male	Third	Muslim	KOGI	Public School	PRY 3	Mother	Mother	2	Secondary	Trading	Trading	Secondary	Secondary	Farming	40000	> 30000	Farming	40000	> 30000	Yes	Yes	Yes	Yes	Yes	No	Yes	Always	Always	Always		No	#NULL!	Yes	Yes	Yes	No	Yes	Yes	Yes	Yes	Yes	Yes	Yes	Yes	Yes	Yes
839	Urban	11	Male	Third	Muslim	KOGI	Public School	PRY 3	Mother	Mother	2	Secondary	Trading	Trading	Secondary	Secondary	Farming	40000	> 30000	Farming	40000	> 30000	Yes	Yes	Yes	Yes	Yes	No	Yes	Always	Always	Always		No	#NULL!	Yes	Yes	Yes	No	Yes	Yes	Yes	Yes	Yes	Yes	No	Yes	No	Yes
843	Urban	11	Male	Third	Muslim	KOGI	Public School	PRY 3	Mother	Mother	2	Secondary	Trading	Trading	Secondary	Secondary	Farming	40000	> 30000	Farming	40000	> 30000	Yes	Yes	Yes	Yes	Yes	No	Yes	Always	Always	Always		No	#NULL!	Yes	Yes	Yes	Yes	Yes	Yes	Yes	No	Yes	Yes	Yes	Yes	Yes	Yes
226	Urban	11	Female	Second	Christian	EKITI	Public School	PRY 5	SISTER	Sister	3	Secondary	Apprenticeship	Artisan	Secondary	Secondary	Artisan	20000	>18000 - 30000	DRIVER	20000	>18000 - 30000	Yes	Yes	Yes	Yes	Yes	No	Yes	Always	Always	Always		No	#NULL!	Yes	No	Yes	Yes	Yes	Yes	Yes	No	Yes	No	Yes	No	Yes	Yes
838	Urban	11	Female	Second	Christian	EKITI	Public School	PRY 5	SISTER	Sister	3	Secondary	Apprenticeship	Artisan	Secondary	Secondary	Artisan	20000	>18000 - 30000	DRIVER	20000	>18000 - 30000	Yes	Yes	Yes	Yes	Yes	No	Yes	Always	Always	Always		No	#NULL!	Yes	Yes	Yes	No	Yes	Yes	No	No	Yes	Yes	Yes	Yes	Yes	Yes
842	Urban	11	Female	Second	Christian	EKITI	Public School	PRY 5	SISTER	Sister	3	Secondary	Apprenticeship	Artisan	Secondary	Secondary	Artisan	20000	>18000 - 30000	DRIVER	20000	>18000 - 30000	Yes	Yes	Yes	Yes	Yes	No	Yes	Always	Always	Always		No	#NULL!	Yes	Yes	Yes	Yes	Yes	Yes	Yes	Yes	Yes	Yes	Yes	Yes	Yes	Yes
132	Urban	11	Male	First	Christian	EKITI	Public School	PRY 6	Mother	Mother	2	Secondary	Apprenticeship	Artisan	Secondary	Secondary	Trading	80000	> 30000	Trading	80000	> 30000	No	Yes	Yes	Yes	Yes	No	Yes	Always	Always	Always		No	#NULL!	Yes	Yes	Yes	No	Yes	Yes	Yes	Yes	Yes	Yes	Yes	Yes	Yes	Yes
832	Urban	11	Male	First	Christian	EKITI	Public School	PRY 6	Mother	Mother	2	Secondary	Apprenticeship	Artisan	Secondary	Secondary	Trading	80000	> 30000	Trading	80000	> 30000	No	Yes	Yes	Yes	Yes	No	Yes	Always	Always	Always		No	#NULL!	Yes	Yes	Yes	Yes	Yes	Yes	Yes	Yes	Yes	Yes	Yes	Yes	Yes	Yes
94	Urban	11	Male	First	Muslim	KOGI	Public School	PRY 4	Mother	Mother	2	Primary	Trading	Trading	Primary	Primary	Farming	5000	<.= 18000	Farming	5000	<.= 18000	No	Yes	Yes	Yes	Yes	No	Yes	Always	Always	Always		No	#NULL!	Yes	No	No	Yes	Yes	No	No	No	Yes	Yes	No	Yes	No	Yes
829	Urban	11	Male	First	Muslim	KOGI	Public School	PRY 4	Mother	Mother	2	Primary	Trading	Trading	Primary	Primary	Farming	5000	<.= 18000	Farming	5000	<.= 18000	No	Yes	Yes	Yes	Yes	No	Yes	Always	Always	Always		No	#NULL!	Yes	Yes	Yes	No	Yes	Yes	No	Yes	Yes	Yes	Yes	Yes	Yes	Yes
74	Urban	11	Female	Second	Christian	EKITI	Private School	PRY 6	Mother	Mother	2	Tertiary	Civil Servant	Civil Servant	Tertiary	Tertiary	Civil Servant/ Professional	35000	> 30000	Civil Servant	35000	> 30000	Yes	Yes	Yes	Yes	No	No	Yes	Always	Always	Always		Yes	Doctors	Yes	Yes	Yes	Yes	Yes	Yes	No	No	Yes	Yes	Yes	No	Yes	Yes
828	Urban	11	Female	Second	Christian	EKITI	Private School	PRY 6	Mother	Mother	2	Tertiary	Civil Servant	Civil Servant	Tertiary	Tertiary	Civil Servant/ Professional	35000	> 30000	Civil Servant	35000	> 30000	Yes	Yes	Yes	Yes	No	No	Yes	Always	Always	Always		Yes	Doctors	Yes	Yes	Yes	Yes	Yes	Yes	No	No	Yes	Yes	Yes	Yes	No	Yes
110	Urban	11	Male	Second	Christian	EKITI	Public School	PRY 5	Mother	Mother	2	Secondary	Apprenticeship	Artisan	Secondary	Secondary	Artisan	40000	> 30000	Apprenticeship	40000	> 30000	Yes	Yes	Yes	Yes	Yes	Yes	Yes	Always	Always	Always		Yes	Television	Yes	Yes	No	No	Yes	Yes	No	No	No	No	No	No	No	Yes
830	Urban	11	Male	Second	Christian	EKITI	Public School	PRY 5	Mother	Mother	2	Secondary	Apprenticeship	Artisan	Secondary	Secondary	Artisan	40000	> 30000	Apprenticeship	40000	> 30000	Yes	Yes	Yes	Yes	Yes	Yes	Yes	Always	Always	Always		Yes	Television	Yes	No	Yes	No	Yes	Yes	Yes	Yes	Yes	Yes	Yes	Yes	Yes	Yes
65	Urban	11	Female	First	Christian	KWARA	Private School	PRY 5	Mother	Mother	2	Secondary	Trading	Trading	Secondary	Secondary	Trading	50000	> 30000	Trading	50000	> 30000	No	Yes	Yes	Yes	Yes	Yes	No	Always	Always	Always	2	Yes	Television	No	No	No	No	No	No	No	No	No	No	No	No	No	Yes
827	Urban	11	Female	First	Christian	KWARA	Private School	PRY 5	Mother	Mother	2	Secondary	Trading	Trading	Secondary	Secondary	Trading	50000	> 30000	Trading	50000	> 30000	No	Yes	Yes	Yes	Yes	Yes	No	Always	Always	Always	2	Yes	Television	Yes	No	No	No	Yes	No	No	No	Yes	Yes	Yes	Yes	Yes	Yes
135	Urban	11	Male	First	Christian	EKITI	Public School	PRY 5	Mother	Mother	2	Secondary	Trading	Trading	Primary	Primary	Farming	30000	>18000 - 30000	Farming	30000	>18000 - 30000	No	Yes	Yes	Yes	Yes	No	Yes	Always	Always	Always		No	#NULL!	Yes	Yes	Yes	No	Yes	Yes	No	Yes	Yes	Yes	Yes	Yes	Yes	Yes
833	Urban	11	Male	First	Christian	EKITI	Public School	PRY 5	Mother	Mother	2	Secondary	Trading	Trading	Primary	Primary	Farming	30000	>18000 - 30000	Farming	30000	>18000 - 30000	No	Yes	Yes	Yes	Yes	No	Yes	Always	Always	Always		No	#NULL!	Yes	Yes	Yes	Yes	Yes	Yes	Yes	Yes	Yes	Yes	Yes	Yes	Yes	Yes
13	Urban	11	Male	Second	Christian	EKITI	Public School	PRY 5	Mother	Mother	2	Secondary	Apprenticeship	Artisan	Secondary	Secondary	Civil Servant/ Professional	35000	> 30000	Civil Servant	35000	> 30000	No	Yes	Yes	No	Yes	Yes	Yes	Always	Always	Always		Yes	Radio	Yes	No	Yes	No	Yes	Yes	Yes	Yes	Yes	Yes	Yes	Yes	Yes	Yes
338	Rural	11	Male	Second	Christian	EKITI	Public School	PRY 5	Mother	Mother	2	Secondary	Apprenticeship	Artisan	Secondary	Secondary	Civil Servant/ Professional	35000	> 30000	Civil Servant	35000	> 30000	No	Yes	Yes	No	Yes	Yes	Yes	Always	Always	Always		No	#NULL!	Yes	Yes	Yes	No	Yes	No	No	No	Yes	Yes	Yes	No	No	Yes
603	Rural	11	Male	Second	Christian	EKITI	Public School	PRY 5	Mother	Mother	2	Secondary	Apprenticeship	Artisan	Secondary	Secondary	Civil Servant/ Professional	35000	> 30000	Civil Servant	35000	> 30000	No	Yes	Yes	No	Yes	Yes	Yes	Always	Always	Always		No	#NULL!	No	No	No	No	No	No	No	No	No	No	No	No	No	No
901	Rural	11	Male	Second	Christian	EKITI	Public School	PRY 5	Mother	Mother	2	Secondary	Apprenticeship	Artisan	Secondary	Secondary	Civil Servant/ Professional	35000	> 30000	Civil Servant	35000	> 30000	No	Yes	Yes	No	Yes	Yes	Yes	Always	Always	Always		No	#NULL!	No	No	No	No	No	No	No	No	No	No	No	No	No	No
907	Rural	11	Male	Second	Christian	EKITI	Public School	PRY 5	Mother	Mother	2	Secondary	Apprenticeship	Artisan	Secondary	Secondary	Civil Servant/ Professional	35000	> 30000	Civil Servant	35000	> 30000	No	Yes	Yes	No	Yes	Yes	Yes	Always	Always	Always		No	#NULL!	No	No	No	No	No	No	No	No	No	No	No	No	No	No
913	Rural	11	Male	Second	Christian	EKITI	Public School	PRY 5	Mother	Mother	2	Secondary	Apprenticeship	Artisan	Secondary	Secondary	Civil Servant/ Professional	35000	> 30000	Civil Servant	35000	> 30000	No	Yes	Yes	No	Yes	Yes	Yes	Always	Always	Always		No	#NULL!	Yes	Yes	Yes	No	No	No	No	No	Yes	Yes	Yes	No	Yes	Yes
955	Rural	11	Male	Second	Christian	EKITI	Public School	PRY 5	Mother	Mother	2	Secondary	Apprenticeship	Artisan	Secondary	Secondary	Civil Servant/ Professional	35000	> 30000	Civil Servant	35000	> 30000	No	Yes	Yes	No	Yes	Yes	Yes	Always	Always	Always		No	#NULL!	Yes	Yes	No	Yes	Yes	Yes	No	No	Yes	Yes	Yes	Yes	Yes	Yes
961	Rural	11	Male	Second	Christian	EKITI	Public School	PRY 5	Mother	Mother	2	Secondary	Apprenticeship	Artisan	Secondary	Secondary	Civil Servant/ Professional	35000	> 30000	Civil Servant	35000	> 30000	No	Yes	Yes	No	Yes	Yes	Yes	Always	Always	Always		No	#NULL!	No	No	No	No	No	No	No	No	No	No	No	No	No	No
967	Rural	11	Male	Second	Christian	EKITI	Public School	PRY 5	Mother	Mother	2	Secondary	Apprenticeship	Artisan	Secondary	Secondary	Civil Servant/ Professional	35000	> 30000	Civil Servant	35000	> 30000	No	Yes	Yes	No	Yes	Yes	Yes	Always	Always	Always		No	#NULL!	No	No	No	No	No	No	No	No	No	No	No	No	No	No
233	Urban	12	Male	Second	Christian	EKITI	Public School	PRY 6	Mother	Mother	2	Primary	Trading	Trading	Tertiary	Tertiary	Artisan	45000	> 30000	Apprenticeship	45000	> 30000	No	Yes	No	No	Yes	No	Yes	Always	Always	Always		No	#NULL!	Yes	No	Yes	Yes	Yes	Yes	Yes	No	Yes	No	Yes	No	Yes	Yes
851	Urban	12	Male	Second	Christian	EKITI	Public School	PRY 6	Mother	Mother	2	Primary	Trading	Trading	Tertiary	Tertiary	Artisan	45000	> 30000	Apprenticeship	45000	> 30000	No	Yes	No	No	Yes	No	Yes	Always	Always	Always		No	#NULL!	No	No	No	No	No	No	No	No	No	No	No	No	No	No
852	Urban	12	Male	Second	Christian	EKITI	Public School	PRY 6	Mother	Mother	2	Primary	Trading	Trading	Tertiary	Tertiary	Artisan	45000	> 30000	Apprenticeship	45000	> 30000	No	Yes	No	No	Yes	No	Yes	Always	Always	Always		No	#NULL!	No	No	No	No	No	No	No	No	No	No	No	No	No	No
185	Urban	12	Male	First	Christian	KOGI	Public School	PRY 5	COUSIN	Others	3	Tertiary	Trading	Trading	Tertiary	Tertiary	Trading	30000	>18000 - 30000	Trading	30000	>18000 - 30000	No	Yes	Yes	No	Yes	Yes	No	Always	Always	Always		Yes	Community Extension Workers	Yes	No	No	No	Yes	No	No	No	Yes	Yes	Yes	Yes	Yes	Yes
849	Urban	12	Male	First	Christian	KOGI	Public School	PRY 5	COUSIN	Others	3	Tertiary	Trading	Trading	Tertiary	Tertiary	Trading	30000	>18000 - 30000	Trading	30000	>18000 - 30000	No	Yes	Yes	No	Yes	Yes	No	Always	Always	Always		Yes	Community Extension Workers	Yes	No	Yes	Yes	Yes	Yes	Yes	No	Yes	No	No	No	No	Yes
76	Urban	12	Female	Second	Christian	EKITI	Private School	PRY 4	Father	Father	1	Tertiary	Civil Servant	Civil Servant	Tertiary	#NULL!	#NULL!	#NULL!	#NULL!	Civil Servant	95000	> 30000	Yes	Yes	Yes	Yes	Yes	Yes	Yes	Always	Always	Always		Yes	Doctors	Yes	No	No	Yes	Yes	No	No	No	Yes	Yes	Yes	No	Yes	Yes
845	Urban	12	Female	Second	Christian	EKITI	Private School	PRY 4	Father	Father	1	Tertiary	Civil Servant	Civil Servant	Tertiary	#NULL!	#NULL!	#NULL!	#NULL!	Civil Servant	95000	> 30000	Yes	Yes	Yes	Yes	Yes	Yes	Yes	Always	Always	Always		Yes	Doctors	Yes	Yes	Yes	Yes	Yes	Yes	Yes	Yes	Yes	Yes	Yes	Yes	Yes	Yes
367	Rural	12	Male	First	Christian	KOGI	Public School	PRY 5	Mother	Mother	2	Tertiary	Trading	Trading	Tertiary	Tertiary	Trading	30000	>18000 - 30000	Trading	30000	>18000 - 30000	No	Yes	Yes	No	Yes	Yes	No	Always	Always	Always		Yes	Radio	No	No	No	No	No	No	No	No	No	No	No	No	No	No
606	Rural	12	Male	First	Christian	KOGI	Public School	PRY 5	Mother	Mother	2	Tertiary	Trading	Trading	Tertiary	Tertiary	Trading	30000	>18000 - 30000	Trading	30000	>18000 - 30000	No	Yes	Yes	No	Yes	Yes	No	Always	Always	Always		Yes	Radio	Yes	Yes	Yes	No	Yes	Yes	No	No	Yes	Yes	No	Yes	Yes	No
904	Rural	12	Male	First	Christian	KOGI	Public School	PRY 5	Mother	Mother	2	Tertiary	Trading	Trading	Tertiary	Tertiary	Trading	30000	>18000 - 30000	Trading	30000	>18000 - 30000	No	Yes	Yes	No	Yes	Yes	No	Always	Always	Always		Yes	Radio	Yes	Yes	Yes	Yes	Yes	Yes	No	No	Yes	Yes	Yes	No	Yes	Yes
910	Rural	12	Male	First	Christian	KOGI	Public School	PRY 5	Mother	Mother	2	Tertiary	Trading	Trading	Tertiary	Tertiary	Trading	30000	>18000 - 30000	Trading	30000	>18000 - 30000	No	Yes	Yes	No	Yes	Yes	No	Always	Always	Always		Yes	Radio	No	No	No	No	No	No	No	No	No	No	No	No	No	Yes
958	Rural	12	Male	First	Christian	KOGI	Public School	PRY 5	Mother	Mother	2	Tertiary	Trading	Trading	Tertiary	Tertiary	Trading	30000	>18000 - 30000	Trading	30000	>18000 - 30000	No	Yes	Yes	No	Yes	Yes	No	Always	Always	Always		Yes	Radio	Yes	Yes	Yes	No	Yes	No	Yes	No	Yes	Yes	Yes	No	Yes	Yes
964	Rural	12	Male	First	Christian	KOGI	Public School	PRY 5	Mother	Mother	2	Tertiary	Trading	Trading	Tertiary	Tertiary	Trading	30000	>18000 - 30000	Trading	30000	>18000 - 30000	No	Yes	Yes	No	Yes	Yes	No	Always	Always	Always		Yes	Radio	Yes	Yes	Yes	Yes	No	Yes	No	No	No	Yes	Yes	Yes	Yes	Yes
1	Urban	12	Male	First	Christian	ONDO	Public School	PRY 6	Mother	Mother	2	Secondary	Civil Servant	Civil Servant	Secondary	Secondary	Trading	20000	>18000 - 30000	Trading	20000	>18000 - 30000	Yes	Yes	No	No	Yes	No	Yes	Always	Always	Always		Yes	Television	Yes	No	No	No	Yes	No	No	No	Yes	Yes	Yes	Yes	Yes	Yes
326	Rural	12	Male	First	Christian	EKITI	Public School	PRY 6	Mother	Mother	2	Secondary	Civil Servant	Civil Servant	Secondary	Secondary	Trading	20000	>18000 - 30000	Trading	20000	>18000 - 30000	Yes	Yes	No	No	Yes	No	Yes	Always	Always	Always		No	#NULL!	Yes	Yes	Yes	No	Yes	Yes	Yes	Yes	Yes	Yes	Yes	Yes	Yes	Yes
605	Rural	12	Male	First	Christian	EKITI	Public School	PRY 6	Mother	Mother	2	Secondary	Civil Servant	Civil Servant	Secondary	Secondary	Trading	20000	>18000 - 30000	Trading	20000	>18000 - 30000	Yes	Yes	No	No	Yes	No	Yes	Always	Always	Always		No	#NULL!	Yes	Yes	Yes	No	Yes	Yes	No	No	Yes	Yes	No	Yes	Yes	Yes
903	Rural	12	Male	First	Christian	EKITI	Public School	PRY 6	Mother	Mother	2	Secondary	Civil Servant	Civil Servant	Secondary	Secondary	Trading	20000	>18000 - 30000	Trading	20000	>18000 - 30000	Yes	Yes	No	No	Yes	No	Yes	Always	Always	Always		No	#NULL!	Yes	Yes	Yes	No	Yes	Yes	No	Yes	Yes	Yes	Yes	Yes	Yes	Yes
909	Rural	12	Male	First	Christian	EKITI	Public School	PRY 6	Mother	Mother	2	Secondary	Civil Servant	Civil Servant	Secondary	Secondary	Trading	20000	>18000 - 30000	Trading	20000	>18000 - 30000	Yes	Yes	No	No	Yes	No	Yes	Always	Always	Always		No	#NULL!	No	No	No	No	No	No	No	No	No	No	No	No	No	No
957	Rural	12	Male	First	Christian	EKITI	Public School	PRY 6	Mother	Mother	2	Secondary	Civil Servant	Civil Servant	Secondary	Secondary	Trading	20000	>18000 - 30000	Trading	20000	>18000 - 30000	Yes	Yes	No	No	Yes	No	Yes	Always	Always	Always		No	#NULL!	No	Yes	No	No	No	Yes	No	Yes	No	Yes	Yes	Yes	No	Yes
963	Rural	12	Male	First	Christian	EKITI	Public School	PRY 6	Mother	Mother	2	Secondary	Civil Servant	Civil Servant	Secondary	Secondary	Trading	20000	>18000 - 30000	Trading	20000	>18000 - 30000	Yes	Yes	No	No	Yes	No	Yes	Always	Always	Always		No	#NULL!	Yes	Yes	Yes	No	Yes	No	No	No	Yes	Yes	Yes	Yes	Yes	Yes
137	Urban	12	Male	First	Christian	EKITI	Public School	PRY 6	Mother	Mother	2	Secondary	Trading	Trading	Tertiary	Tertiary	Trading	30000	>18000 - 30000	Trading	30000	>18000 - 30000	No	Yes	Yes	Yes	Yes	Yes	Yes	Always	Always	Always		Yes	Television	Yes	Yes	Yes	Yes	Yes	Yes	Yes	Yes	Yes	Yes	Yes	Yes	Yes	Yes
848	Urban	12	Male	First	Christian	EKITI	Public School	PRY 6	Mother	Mother	2	Secondary	Trading	Trading	Tertiary	Tertiary	Trading	30000	>18000 - 30000	Trading	30000	>18000 - 30000	No	Yes	Yes	Yes	Yes	Yes	Yes	Always	Always	Always		Yes	Television	No	No	No	No	Yes	Yes	Yes	Yes	No	No	No	No	No	No
99	Urban	12	Female	Second	Muslim	KOGI	Public School	PRY 6	Mother	Mother	2	Primary	Farming	Farming	Secondary	Secondary	Farming	20000	>18000 - 30000	Farming	20000	>18000 - 30000	Yes	Yes	Yes	Yes	Yes	Yes	No	Always	Always	Always		Yes	Radio	Yes	No	No	No	Yes	No	No	No	Yes	Yes	Yes	Yes	Yes	Yes
847	Urban	12	Female	Second	Muslim	KOGI	Public School	PRY 6	Mother	Mother	2	Primary	Farming	Farming	Secondary	Secondary	Farming	20000	>18000 - 30000	Farming	20000	>18000 - 30000	Yes	Yes	Yes	Yes	Yes	Yes	No	Always	Always	Always		Yes	Radio	Yes	Yes	No	No	Yes	Yes	Yes	Yes	Yes	No	No	No	Yes	Yes
188	Urban	12	Female	First	Christian	BENUE	Public School	PRY 6	Mother	Mother	2	Secondary	Farming	Farming	Secondary	Secondary	Farming	20000	>18000 - 30000	Farming	20000	>18000 - 30000	No	Yes	Yes	No	Yes	No	No	Always	Always	Always		No	#NULL!	Yes	No	Yes	No	Yes	Yes	Yes	Yes	Yes	Yes	Yes	Yes	Yes	Yes
850	Urban	12	Female	First	Christian	BENUE	Public School	PRY 6	Mother	Mother	2	Secondary	Farming	Farming	Secondary	Secondary	Farming	20000	>18000 - 30000	Farming	20000	>18000 - 30000	No	Yes	Yes	No	Yes	No	No	Always	Always	Always		No	#NULL!	No	No	No	No	No	No	No	No	No	No	No	No	No	No
97	Urban	12	Male	First	Christian	EKITI	Public School	PRY 6	AUNT	Aunt	3	Tertiary	Civil Servant	Civil Servant	Tertiary	Tertiary	Civil Servant/ Professional	120000	> 30000	Civil Servant	120000	> 30000	Yes	Yes	Yes	Yes	Yes	Yes	Yes	Always	Always	Always		Yes	Nurses	Yes	No	No	No	Yes	No	No	No	Yes	Yes	Yes	Yes	Yes	Yes
846	Urban	12	Male	First	Christian	EKITI	Public School	PRY 6	AUNT	Aunt	3	Tertiary	Civil Servant	Civil Servant	Tertiary	Tertiary	Civil Servant/ Professional	120000	> 30000	Civil Servant	120000	> 30000	Yes	Yes	Yes	Yes	Yes	Yes	Yes	Always	Always	Always		Yes	Nurses	Yes	No	No	No	Yes	No	No	No	Yes	Yes	Yes	Yes	Yes	Yes
370	Rural	12	Female	First	Christian	BENUE	Public School	PRY 6	Mother	Mother	2	Secondary	Farming	Farming	Secondary	Secondary	Farming	20000	>18000 - 30000	Farming	20000	>18000 - 30000	No	Yes	Yes	No	Yes	No	No	Always	Always	Always		Yes	Community Extension Workers	No	No	No	No	No	No	No	No	No	No	No	No	No	No
607	Rural	12	Female	First	Christian	BENUE	Public School	PRY 6	Mother	Mother	2	Secondary	Farming	Farming	Secondary	Secondary	Farming	20000	>18000 - 30000	Farming	20000	>18000 - 30000	No	Yes	Yes	No	Yes	No	No	Always	Always	Always		Yes	Community Extension Workers	No	No	Yes	Yes	No	No	Yes	Yes	Yes	Yes	Yes	No	No	Yes
905	Rural	12	Female	First	Christian	BENUE	Public School	PRY 6	Mother	Mother	2	Secondary	Farming	Farming	Secondary	Secondary	Farming	20000	>18000 - 30000	Farming	20000	>18000 - 30000	No	Yes	Yes	No	Yes	No	No	Always	Always	Always		Yes	Community Extension Workers	Yes	Yes	Yes	Yes	Yes	Yes	Yes	Yes	Yes	Yes	Yes	Yes	Yes	Yes
911	Rural	12	Female	First	Christian	BENUE	Public School	PRY 6	Mother	Mother	2	Secondary	Farming	Farming	Secondary	Secondary	Farming	20000	>18000 - 30000	Farming	20000	>18000 - 30000	No	Yes	Yes	No	Yes	No	No	Always	Always	Always		Yes	Community Extension Workers	Yes	Yes	Yes	Yes	Yes	Yes	Yes	No	Yes	Yes	Yes	No	Yes	Yes
959	Rural	12	Female	First	Christian	BENUE	Public School	PRY 6	Mother	Mother	2	Secondary	Farming	Farming	Secondary	Secondary	Farming	20000	>18000 - 30000	Farming	20000	>18000 - 30000	No	Yes	Yes	No	Yes	No	No	Always	Always	Always		Yes	Community Extension Workers	Yes	No	No	No	Yes	Yes	No	Yes	Yes	Yes	Yes	No	Yes	Yes
965	Rural	12	Female	First	Christian	BENUE	Public School	PRY 6	Mother	Mother	2	Secondary	Farming	Farming	Secondary	Secondary	Farming	20000	>18000 - 30000	Farming	20000	>18000 - 30000	No	Yes	Yes	No	Yes	No	No	Always	Always	Always		Yes	Community Extension Workers	No	No	No	No	No	No	No	No	No	No	No	No	No	No
49	Urban	12	Female	First	Christian	ONDO	Private School	PRY 6	Mother	Mother	2	Tertiary	Apprenticeship	Artisan	Tertiary	Tertiary	Trading	40000	> 30000	Trading	40000	> 30000	No	Yes	Yes	No	Yes	Yes	No	Always	Always	Always		Yes	Television	Yes	No	No	No	Yes	No	No	No	Yes	Yes	Yes	Yes	Yes	Yes
844	Urban	12	Female	First	Christian	ONDO	Private School	PRY 6	Mother	Mother	2	Tertiary	Apprenticeship	Artisan	Tertiary	Tertiary	Trading	40000	> 30000	Trading	40000	> 30000	No	Yes	Yes	No	Yes	Yes	No	Always	Always	Always		Yes	Television	Yes	Yes	Yes	Yes	Yes	Yes	Yes	Yes	Yes	Yes	Yes	Yes	No	Yes
18	Urban	12	Female	Second	Christian	EKITI	Public School	PRY 6	Mother	Mother	2	Primary	Trading	Trading	Primary	Primary	Artisan	40000	> 30000	DRIVER	40000	> 30000	No	Yes	Yes	No	Yes	No	No	Always	Always	Always		No	#NULL!	Yes	No	Yes	Yes	Yes	Yes	Yes	No	Yes	No	Yes	No	Yes	Yes
[truncated: 75 more columns]
